# Supplementary material for: Circulating Human Eosinophils Share a Similar Transcriptional Profile in Asthma and Other Hypereosinophilic Disorders
Source: PLoS One. 2015 Nov 2;10(11):e0141740. doi: 10.1371/journal.pone.0141740 (PMC4629890; doi:10.1371/journal.pone.0141740)
Supplement: S1 Table — (XLSX) [file pone.0141740.s005.xlsx]

## Sheet: Sheet1
Index	ProbeName	GeneName	SystematicName	Description	Ast.SBM_E20	Ast.SBM_E25	Ast.SBM_E30	Ast.SBM_E32	Asp.SBM_E8	Asp.SBM_E14	Asp.SBM_E19	Asp.SBM_E26	SBM_E4	SBM_E6	SBM_E21	Par.SBM_E5	Par.SBM_E12	Par.SBM_E31	Der.SBM_E2	Der.SBM_E16	Der.SBM_E34	SBM_E7	SBM_E9	SBM_E36	SBM_E10	Cont.SBM_E39	Cont.SBM_E43	Cont.SBM_E44	Ast.ri.stat	Ast.FC	Ast.FC2	Ast.f.Value	Ast.SAM	Ast.Ttest	Asp.ri.stat	Asp.FC	Asp.FC2	Asp.f.Value	Asp.SAM	Asp.Ttest	Der.ri.stat	Der.FC	Der.FC2	Der.f.Value	Der.SAM	Der.Ttest	Par.ri.stat	Par.FC	Par.FC2
47	A_23_P101392	TMEM38A	NM_024074	ref|Homo sapiens transmembrane protein 38A (TMEM38A), mRNA [NM_024074]	-0.806415	-0.91174	-1.16025	-1.44325	-1.52514	-0.976235	-1.50729	-2.19754	-1.27119	-1.10681	-1.80018	-1.17079	-1.14614	-1.57655	-1.08418	-1.26339	-2.66818	-2.28643	-0.987918	-1.02888	-0.946311	-0.744228	-0.927672	-0.64362	0.80153	1.22511	1.23253	0.957603	0.0986737	0.150244	0.960878	1.64879	1.71944	0.994081	0.00933816	0.0503791	0.918733	1.686	1.99868	0.984864	0.0482781	0.150917	0.911032	1.43166	1.43645
58	A_19_P00802615	lincRNA:chr1:93775666-93811374_R	lincRNA:chr1:93775666-93811374_R	lincRNA:chr1:93775666-93811374 reverse strand	-1.32936	-0.896323	-0.903863	-0.858579	-1.21184	-1.34115	-1.21992	-1.31836	-0.941504	-0.980102	-1.44283	-0.981796	-1.13104	-0.852294	-0.66011	-1.07752	-1.20246	-1.41504	-0.947876	-1.27684	-0.334867	-1.45646	-1.45897	-1.42458	0.0867195	0.7261	0.71221	0.00943624	0.00946464	0.0190763	0.291413	0.88582	0.885917	0.129313	0.082274	0.0076971	0.142335	0.714159	0.737572	0.0327666	0.0268258	0.0468996	0.101159	0.725632	0.728411
67	A_33_P3227284	OGT	NM_181672	ref|Homo sapiens O-linked N-acetylglucosamine (GlcNAc) transferase (UDP-N-acetylglucosamine:polypeptide-N-acetylglucosaminyl transferase) (OGT), transcript variant 1, mRNA [NM_181672]	-0.759828	-1.04236	-0.630216	-0.64271	-1.19319	-0.572667	-1.34363	-0.879723	-1.47431	-1.31115	-0.613952	-1.33717	-0.533389	-0.879849	-1.53836	-0.399635	-0.552237	-1.02593	-1.29908	-0.875574	-1.13727	-1.31902	-1.37165	-1.00798	0.0863345	0.72488	0.718321	0.00938082	0.0109876	0.0256725	0.284591	0.836586	0.862641	0.121645	0.272698	0.340899	0.246012	0.719894	0.764988	0.095712	0.226355	0.342638	0.235051	0.787963	0.807503
72	A_23_P129856	HIC1	NM_006497	ref|Homo sapiens hypermethylated in cancer 1 (HIC1), transcript variant 1, mRNA [NM_006497]	-0.645504	-0.801668	-1.48727	-1.36421	-1.56516	-0.794725	-0.113401	-1.37701	-0.883407	-0.453845	-0.425124	-0.748307	-0.554832	0.089421	-1.24981	-1.10741	-0.33973	0.252158	-1.43091	-0.943952	-0.130097	-1.21344	-1.13861	-1.06716	0.440233	0.927907	0.979871	0.369031	0.761989	0.802813	0.432768	0.81703	0.961952	0.359545	0.575993	0.667634	0.373594	0.813636	0.888639	0.258575	0.368802	0.446949	0.0506633	0.582352	0.62352
98	A_33_P3231414	LILRB1	NM_006669	ref|Homo sapiens leukocyte immunoglobulin-like receptor, subfamily B (with TM and ITIM domains), member 1 (LILRB1), transcript variant 1, mRNA [NM_006669]	1.07595	1.15224	0.123483	0.957934	1.15826	0.563266	0.893383	0.718918	0.562994	1.10806	0.5184	0.937784	1.18301	0.943205	0.719583	0.446952	0.74558	0.46602	1.15175	1.12718	0.38654	0.67562	-0.941185	0.714716	0.0891173	0.680784	0.67582	0.00978784	0.0926894	0.262109	0.203367	0.694906	0.728852	0.0537827	0.0798168	0.214233	0.36178	0.802142	0.824028	0.239244	0.280032	0.428333	0.119	0.615374	0.641018
103	A_19_P00322761	lincRNA:chr9:132096359-132104173_R	lincRNA:chr9:132096359-132104173_R	lincRNA:chr9:132096359-132104173 reverse strand	-0.268236	-0.446886	-0.0992097	-0.0942152	-0.39132	0.00882384	-0.359004	-0.321928	-0.00521772	-0.0339474	-0.222392	-0.0888812	0.16202	0.0675979	0.220688	-0.422064	-0.264763	0.0430688	-0.460363	-0.143646	-0.233097	-0.705681	-2.09147	-0.728283	0.0394892	0.563501	0.583764	0.00443448	0.0074742	0.0620561	0.0746455	0.577977	0.612447	0.0104334	0.0123104	0.0714978	0.0668463	0.528946	0.55873	0.0128303	0.0273276	0.10965	0.0180409	0.467133	0.480576
106	A_33_P3377346	LOC100132526	XM_001721212	ref|PREDICTED: Homo sapiens similar to FLJ00274 protein (LOC100132526), mRNA [XM_001721212]	0.592456	0.482151	-0.081761	0.618908	0.225355	0.146221	0.121872	0.306031	0.52031	0.14142	0.574694	0.432741	0.415038	0.60374	0.363811	0.400538	-0.100067	0.42232	-0.0178113	0.347165	-0.636319	-0.0557094	-0.5494	0.0205809	0.0401065	0.658538	0.653146	0.00448037	0.0143446	0.0587867	0.176696	0.770925	0.786042	0.0396715	0.0315144	0.0539803	0.173785	0.751394	0.761128	0.046552	0.0965687	0.158592	0.057852	0.632865	0.643601
119	A_23_P254181	MGC5566	BC000849	gb|Homo sapiens hypothetical protein MGC5566, mRNA (cDNA clone IMAGE:3458308). [BC000849]	-0.413042	-0.497499	-0.266075	0.398548	-0.114171	-0.479168	-0.42321	-0.11967	-0.186273	-0.162272	0.406322	-0.279617	0.0703893	0.512062	0.382945	-0.0610295	-0.132215	-0.341959	-0.203308	0.305103	-0.69527	-0.606856	-0.40687	-0.809095	0.168604	0.732078	0.790267	0.0299434	0.0798856	0.172318	0.178512	0.798849	0.80208	0.0405257	0.0630956	0.0842992	0.0695095	0.624131	0.642054	0.0132923	0.0083427	0.0278589	0.0530089	0.600511	0.623781
141	A_33_P3303910	FAM53B	AK127323	gb|Homo sapiens cDNA FLJ45394 fis, clone BRHIP3027160. [AK127323]	-1.21736	-0.661276	-1.17121	-0.928067	-1.09542	0.110704	0	-0.270358	0.0496578	-0.467867	-0.0867615	-0.494765	-0.415038	0.0113153	-1.41046	-0.139403	-0.486932	0.0850556	-1.1754	0.0111406	-0.498807	-0.584962	-0.421905	0.0751875	0.956398	1.61851	1.60343	0.995415	0.00495197	0.0286374	0.442254	0.973921	0.983302	0.379039	0.991552	0.993285	0.682875	1.23477	1.31368	0.828664	0.313225	0.438037	0.482726	0.999616	1.00941
252	A_23_P89431	CCL2	NM_002982	ref|Homo sapiens chemokine (C-C motif) ligand 2 (CCL2), mRNA [NM_002982]	2.0391	2.09491	0.798412	4.05219	3.8338	0.239392	1.01115	1.80827	1.71568	0.32438	0.138417	0.759001	0.972215	3.28318	2.9061	1.11496	2.21325	3.33163	1.98925	1.52328	2.18131	1.04325	0.689549	1.33895	0.0496717	0.309657	0.505157	0.0052477	0.0382662	0.19206	0.328786	0.394665	0.799079	0.177205	0.292781	0.485115	0.0816297	0.43383	0.520897	0.0155812	0.0344903	0.129919	0.410812	0.463309	0.829185
268	A_19_P00316471	lincRNA:chr20:37054632-37055125_F	lincRNA:chr20:37054632-37055125_F	lincRNA:chr20:37054632-37055125 forward strand	-1.07673	-1.10815	-0.525257	-1.26603	-0.720652	-1.05525	-1.10339	-1.18635	-0.216709	-1.074	0.171766	-0.481191	-0.146549	-0.543315	-0.865326	-0.468478	-0.537657	-0.511291	-0.65058	-0.558164	-0.673866	-0.970707	-2.21506	-0.931382	0.375399	0.813546	0.860479	0.240804	0.226067	0.388945	0.397256	0.836307	0.878854	0.290095	0.251905	0.383518	0.122933	0.637575	0.652566	0.0260828	0.0612641	0.163293	0.0486875	0.542063	0.563938
284	A_23_P105862	FRY	NM_023037	ref|Homo sapiens furry homolog (Drosophila) (FRY), mRNA [NM_023037]	-3.58705	-3.76906	-3.61868	-3.53533	-3.44205	-3.437	-3.22568	-2.82831	-3.99465	-3.76255	-3.39149	-3.80228	-3.55872	-3.56463	-3.65754	-3.05732	-2.74065	-2.96198	-3.88885	-3.36388	-3.49892	-3.92124	-3.90154	-3.603	0.266979	0.885071	0.873184	0.0932037	0.187849	0.144114	0.0684169	0.664194	0.685251	0.00953108	0.00864583	0.0296879	0.0849916	0.616686	0.638026	0.0162731	0.0299365	0.0846794	0.296791	0.892806	0.879875
289	A_23_P74001	S100A12	NM_005621	ref|Homo sapiens S100 calcium binding protein A12 (S100A12), mRNA [NM_005621]	-2.54186	-2.18511	-4.136	0.118774	-1.10441	-1.24994	-2.01075	-2.72136	-2.59972	0.544321	-0.797851	-2.53279	-1.09179	-1.80352	-1.32497	-1.3646	-1.36407	-1.41959	-0.46412	-2.26252	0.524071	-2.81272	-2.54578	-1.79741	0.466279	0.522514	1.12539	0.426197	0.77212	0.859464	0.152761	0.623727	0.676258	0.0297224	0.129084	0.282825	0.036785	0.511293	0.500716	0.00850478	0.00383273	0.0272825	0.177453	0.647604	0.698818
308	A_23_P250800	ST3GAL6	NM_006100	ref|Homo sapiens ST3 beta-galactoside alpha-2,3-sialyltransferase 6 (ST3GAL6), mRNA [NM_006100]	-3.41989	-3.78218	-3.48055	-3.58838	-3.08629	-3.45069	-3.51889	-2.946	-3.65439	-3.92077	-2.87191	-3.96552	-3.67601	-3.33239	-3.56386	-2.76033	-2.86684	-2.96162	-3.64804	-3.24874	-2.91831	-4.11461	-3.94087	-3.73488	0.137548	0.778921	0.779199	0.0197702	0.0275503	0.0400064	0.0473494	0.619257	0.627839	0.00696489	0.00303909	0.0154043	0.0378171	0.536105	0.549537	0.00862881	0.00688294	0.0344295	0.250998	0.819582	0.837377
310	A_33_P3300332	hCG_2040054	XM_001725480	ref|PREDICTED: Homo sapiens hCG2040054 (LOC644093), mRNA [XM_001725480]	-0.0460781	0.209719	0.577428	0.335183	0.3699	0.0559565	0.0661771	0.197037	0.740398	0.482696	0.532219	0.898402	0.86309	0.771136	0.4011	0.545823	0	0.671378	0.659615	0.298297	0.216037	-0.169212	0.391921	0.105933	0.321559	0.895764	0.902831	0.156154	0.409156	0.471423	0.420406	0.965773	0.962469	0.334686	0.716136	0.712733	0.300432	0.867021	0.86909	0.152578	0.37134	0.420853	0.0376629	0.608151	0.604996
324	A_33_P3350863	RETN	NM_020415	ref|Homo sapiens resistin (RETN), mRNA [NM_020415]	-0.278384	0.177755	-1.05099	1.79114	2.12553	0.918198	1.17145	1.33253	-0.254529	2.24983	0.339577	-0.378301	0.829014	-0.0873883	0.933611	-0.517513	-0.211847	1.55645	2.20444	-0.445873	0.989048	-0.241202	-0.787676	0.699435	0.434155	0.68918	0.980848	0.356049	0.613399	0.748964	0.00922971	0.368787	0.37124	0.0038299	0.00138529	0.0256367	0.391362	0.878207	0.980701	0.2891	0.711619	0.788221	0.349317	0.874434	0.926083
390	A_24_P353638	SLAMF7	NM_021181	ref|Homo sapiens SLAM family member 7 (SLAMF7), mRNA [NM_021181]	1.5562	1.22125	0.954911	1.57242	1.01374	0.656562	0.120909	1.29198	0.737554	1.66183	1.78588	1.48203	1.8028	1.56538	0.693263	0.797213	0.803272	0.914145	1.57048	1.7555	-0.224358	0.960014	0.769455	0.921646	0.0974578	0.72582	0.731754	0.0111016	0.0249202	0.0589098	0.5606	1.03657	1.07813	0.631804	0.667061	0.724603	0.625844	1.08716	1.08807	0.743599	0.331612	0.155942	0.0365718	0.599899	0.608883
394	A_19_P00804859	lincRNA:chrX:45598006-45710406_R	lincRNA:chrX:45598006-45710406_R	lincRNA:chrX:45598006-45710406 reverse strand	-0.0248747	0.0314325	-0.165375	0.189377	-0.21654	-1.06524	-0.0351895	-0.364698	-0.0715533	-0.348357	-0.0740006	-0.480627	-0.196028	0	0.0192791	-0.828233	-0.246044	0	-0.223378	-0.0796595	-0.233925	-1.04337	-1.29847	-0.347922	0.0226574	0.554044	0.533175	0.00333447	0.00138505	0.015977	0.168453	0.723578	0.723708	0.0359768	0.118957	0.239893	0.137737	0.693203	0.689534	0.0310668	0.114298	0.223456	0.0804456	0.647766	0.633831
423	A_23_P131139	DIRC1	NM_052952	ref|Homo sapiens disrupted in renal carcinoma 1 (DIRC1), mRNA [NM_052952]	0.205553	0.641511	-0.00751895	0.199147	0.0778009	0.20672	-0.172516	-0.221303	-0.556131	0.154057	0.253545	-0.0327899	-0.181052	-0.278039	0.631273	-0.521862	-0.117675	-1.06726	0.291889	0.0335365	0.22096	0.438989	0.640405	0.261874	0.72819	1.12947	1.16935	0.904187	0.306669	0.359134	0.903195	1.38691	1.39302	0.986194	0.0115241	0.0258091	0.780644	1.29882	1.43038	0.926976	0.164669	0.273919	0.948436	1.53241	1.53465
424	A_19_P00803908	lincRNA:chr2:62814221-62825121_R	lincRNA:chr2:62814221-62825121_R	lincRNA:chr2:62814221-62825121 reverse strand	-0.906043	-0.63198	-0.264647	-0.252338	-0.355828	-0.619543	-0.282934	-0.0291463	0.00469169	-0.281182	-0.0592971	-0.180836	0.39027	0.256204	-0.159267	-0.176878	-0.0737485	-0.265503	-0.801219	-0.226771	-0.821098	-0.538488	-0.310726	-0.613308	0.509256	1.0048	1.01631	0.523416	0.88913	0.901438	0.327702	0.885706	0.89879	0.175675	0.343555	0.355091	0.173064	0.786893	0.784224	0.0461904	0.0275314	0.0219719	0.0576932	0.634284	0.637247
430	A_19_P00316333	lincRNA:chr22:45530170-45530620_R	lincRNA:chr22:45530170-45530620_R	lincRNA:chr22:45530170-45530620 reverse strand	-1.43967	-1.13991	-1.43148	-0.61273	-0.889911	-0.769129	-0.6067	-0.759037	-1.22003	-0.429223	-0.256492	-1.03974	-0.546055	-0.409776	-0.802963	-0.99416	-0.819048	-0.6592	-0.753722	-1.04864	-0.129463	0.00860286	-0.542471	-1.03682	0.921033	1.57358	1.58667	0.991897	0.0327414	0.123138	0.669424	1.22436	1.20226	0.823659	0.329033	0.414893	0.732422	1.32762	1.30536	0.885837	0.225856	0.321204	0.592829	1.13302	1.12072
462	A_33_P3380652	ADAM28	NM_021777	ref|Homo sapiens ADAM metallopeptidase domain 28 (ADAM28), transcript variant 3, mRNA [NM_021777]	-2.55423	-3.1916	-2.692	-2.66802	-1.96174	-2.78333	-2.21808	-2.35548	-2.63708	-2.55054	-2.49078	-2.39255	-2.49317	-2.93121	-2.35505	-2.62966	-1.57754	-1.73562	-2.7677	-2.74218	-0.60482	-3.4078	-3.09385	-2.79914	0.172068	0.799868	0.793046	0.0313088	0.123708	0.206063	0.0378835	0.58274	0.586858	0.00602579	0.00453871	0.027742	0.0437219	0.512966	0.557531	0.00936932	0.0143367	0.0646453	0.112204	0.71123	0.711472
519	A_19_P00802864	lincRNA:chr17:17089400-17095733_R	lincRNA:chr17:17089400-17095733_R	lincRNA:chr17:17089400-17095733 reverse strand	-0.558968	-0.792459	-0.697203	-0.477049	0.146157	-0.488593	-0.511899	-0.541853	-0.14439	-0.520297	0.341036	0.155592	-0.12956	0.326574	-0.110183	-0.454031	0.159356	0.0788553	-0.192645	-0.464964	-0.270389	-0.38555	-0.656313	-0.611929	0.59242	1.057	1.05173	0.702788	0.556206	0.494491	0.349008	0.853953	0.91102	0.207273	0.321457	0.375448	0.151253	0.740755	0.750598	0.0362816	0.0633937	0.101261	0.0407616	0.625927	0.626628
532	A_23_P100730	SKAP1	NM_003726	ref|Homo sapiens src kinase associated phosphoprotein 1 (SKAP1), transcript variant 1, mRNA [NM_003726]	3.06402	3.22592	2.77979	3.01701	3.69093	2.45117	2.35268	3.02173	2.77697	3.21085	2.87105	3.79012	3.59818	3.50693	3.37322	3.59957	3.22967	1.21695	3.57253	3.68767	0.809806	3.31745	2.79935	2.53798	0.347073	0.927659	0.908839	0.193501	0.497057	0.562314	0.550416	0.959037	1.05082	0.610706	0.985958	0.989312	0.131712	0.713583	0.707464	0.0289507	0.0538553	0.111148	0.0514346	0.609396	0.603517
568	A_33_P3388006	CCDC52	NM_144718	ref|Homo sapiens coiled-coil domain containing 52 (CCDC52), mRNA [NM_144718]	-0.44961	-0.631422	-0.539843	-0.0386214	0.0860708	0.111257	-0.182864	0.230884	-0.0852025	-0.185355	0.104337	0.112329	0.236298	0.128584	0.219713	-0.270221	0.0386214	-0.300267	0.110183	-0.117523	-0.349636	0.167295	0.0259952	0.00555951	0.926613	1.37974	1.44006	0.992575	0.011527	0.0301719	0.481005	0.999327	0.996353	0.461392	0.972079	0.966402	0.548032	1.0411	1.04845	0.599782	0.687785	0.667589	0.381637	0.9382	0.937864
581	A_33_P3345549	L2HGDH	NM_024884	ref|Homo sapiens L-2-hydroxyglutarate dehydrogenase (L2HGDH), nuclear gene encoding mitochondrial protein, mRNA [NM_024884]	0.152003	-0.426443	-0.477089	-0.600943	0.255257	-0.250227	0.0751015	-0.339425	-0.551855	0.12862	0.115477	0.0578809	0.151118	0.523562	-0.151164	-0.0617291	-0.580823	-0.294504	-0.124258	-0.3699	-0.690848	0.23529	0.0313642	0.0745471	0.90915	1.34125	1.43319	0.990268	0.0314443	0.0784666	0.688473	1.11812	1.14586	0.849235	0.324742	0.347934	0.808628	1.28685	1.29181	0.944989	0.066274	0.0924618	0.375542	0.906178	0.924795
587	A_23_P150467	OR5I1	NM_006637	ref|Homo sapiens olfactory receptor, family 5, subfamily I, member 1 (OR5I1), mRNA [NM_006637]	0.103919	0.0745892	-0.0696054	0.189661	-0.594904	0.0817942	-0.0827579	0.0986842	0.111031	0.0115416	0.116814	-0.0241461	-0.0500405	-0.0370621	-0.030894	-0.21042	-0.177787	0.0463555	-0.323077	0.188819	-0.955131	-0.642783	-0.352839	-0.293991	0.0740262	0.707284	0.710974	0.00775297	0.00286323	0.00602099	0.176349	0.799243	0.792784	0.0395099	0.14512	0.208983	0.232372	0.82106	0.830451	0.0842879	0.0830772	0.0747008	0.14726	0.7658	0.770979
664	A_19_P00808747	lincRNA:chr2:139225080-139239905_R	lincRNA:chr2:139225080-139239905_R	lincRNA:chr2:139225080-139239905 reverse strand	-0.863821	-1.02292	-0.698781	-0.203382	-0.181547	-0.944212	-0.405255	-0.193942	-0.632997	-0.619397	-0.0745471	-0.666841	-0.632628	-1.25154	-0.409644	-0.0792267	-0.520832	-0.488191	-1.11744	-0.746769	-0.515048	-1.31752	-1.4589	-0.931412	0.0827061	0.680511	0.705395	0.00887239	0.0247471	0.0818337	0.0302992	0.567219	0.564485	0.00535621	0.0033481	0.0231717	0.0279358	0.538044	0.541161	0.00750403	0.00188485	0.0120069	0.164587	0.760724	0.757622
668	A_33_P3246833	IL1RN	NM_173842	ref|Homo sapiens interleukin 1 receptor antagonist (IL1RN), transcript variant 1, mRNA [NM_173842]	1.87691	2.20754	1.5504	2.69025	2.23052	2.04352	1.15771	-0.278372	2.04599	2.02329	1.81798	2.15662	2.44285	2.5601	2.26323	1.95091	1.78621	2.18026	2.70981	2.23529	2.2276	1.53895	1.89275	1.6528	0.199006	0.736535	0.792454	0.0437761	0.132559	0.25521	0.547635	1.09664	1.38253	0.604885	0.421158	0.577488	0.221139	0.805857	0.815443	0.0756741	0.129123	0.155061	0.0386542	0.618216	0.616506
677	A_19_P00320173	lincRNA:chr4:8508554-8514337_F	lincRNA:chr4:8508554-8514337_F	lincRNA:chr4:8508554-8514337 forward strand	-0.341295	-0.675909	-0.543235	-0.684497	-0.814271	-0.968176	-0.491659	-0.687214	-0.688915	-0.51265	0.147398	-0.152003	0.0874627	-0.232446	0.194647	-0.674484	-0.137504	-0.507687	-0.114283	-0.0548241	-0.751756	-0.753902	-0.816553	-0.578268	0.311174	0.896108	0.904517	0.142412	0.269825	0.225025	0.533749	1.01187	1.02517	0.575492	0.877099	0.863801	0.143104	0.683022	0.709952	0.0330582	0.0613597	0.12431	0.0556584	0.650591	0.655168
722	A_33_P3367850	CHRM4	NM_000741	ref|Homo sapiens cholinergic receptor, muscarinic 4 (CHRM4), mRNA [NM_000741]	-0.325524	-2.54223	-2.77735	-0.893522	-3.08242	-2.67847	-2.70959	-2.89375	-0.782935	-0.672488	-0.858722	-3.04611	-0.599462	-2.64057	-2.60556	-2.77691	-0.974375	-3.08139	-0.438498	-0.493815	-2.43247	-0.126841	-0.329088	-0.247927	0.953998	2.05903	3.2783	0.995229	0.0122562	0.108513	0.999492	6.06258	6.05964	0.996807	2.45e-05	4e-06	0.990334	3.11777	4.31797	0.994396	0.00221481	0.0309821	0.970029	2.71286	4.58863
750	A_33_P3307197	PTGFRN	NM_020440	ref|Homo sapiens prostaglandin F2 receptor negative regulator (PTGFRN), mRNA [NM_020440]	3.15716	3.28394	2.23635	3.07584	2.77066	3.38239	2.92046	3.08783	2.46657	2.72955	2.76081	2.81287	3.05619	2.83266	2.92174	2.0569	2.36737	2.56986	2.7458	2.92667	2.64697	2.07744	2.79168	2.08746	0.091648	0.645395	0.644772	0.0101713	0.0366261	0.131643	0.0510095	0.615947	0.604352	0.00736129	0.00674289	0.0350026	0.386483	0.911023	0.927703	0.280551	0.66808	0.726753	0.10955	0.685181	0.672848
889	A_23_P25566	GPR183	NM_004951	ref|Homo sapiens G protein-coupled receptor 183 (GPR183), mRNA [NM_004951]	-5.5431	-6.23619	-5.73418	-6.02458	-4.86599	-5.97034	-5.55044	-5.7854	-4.80726	-6.04511	-4.24489	-5.77893	-6.11876	-5.60369	-5.08036	-5.76952	-4.27844	-4.85995	-5.43627	-5.6783	-4.7876	-6.3287	-5.75899	-6.18417	0.27568	0.864754	0.864762	0.101737	0.325909	0.413373	0.111394	0.663764	0.71481	0.0174198	0.0567678	0.147263	0.0392599	0.449209	0.5093	0.00880484	0.0187851	0.0866274	0.249249	0.839985	0.834156
940	A_24_P37409	DUSP2	NM_004418	ref|Homo sapiens dual specificity phosphatase 2 (DUSP2), mRNA [NM_004418]	0.010999	-0.603192	0.306776	-0.855719	0.0577155	-0.969471	-0.323539	-0.45926	0.362861	0.210499	-0.0466934	0.443448	-0.0712069	0.539395	0.285289	-0.39511	0.0330583	-0.0891838	0.415686	-0.331698	-0.130687	-0.437342	-0.488915	-0.465259	0.396832	0.8394	0.918748	0.280405	0.488983	0.598559	0.427639	0.942349	0.977239	0.349151	0.861782	0.879273	0.164759	0.724585	0.745153	0.0421878	0.054744	0.0925894	0.0387858	0.577786	0.587979
951	A_33_P3422659	GDAP1	NM_018972	ref|Homo sapiens ganglioside-induced differentiation-associated protein 1 (GDAP1), transcript variant 1, mRNA [NM_018972]	-1.36213	-1.18227	-1.09422	-1.21442	-0.700439	-0.852679	-0.534063	-0.2993	-1.15268	-0.949533	-0.791054	-0.851962	-0.799086	-0.412863	-1.27662	-0.753118	-0.434312	-0.842089	-1.23962	-1.03847	-0.373288	-0.780434	-0.719427	-0.827466	0.914535	1.35188	1.34893	0.991039	0.00218282	0.00163455	0.321571	0.874646	0.894013	0.167179	0.271188	0.264766	0.516684	1.00396	1.04825	0.536235	0.847244	0.862873	0.432793	0.932534	0.957415
953	A_23_P5370	RPRM	NM_019845	ref|Homo sapiens reprimo, TP53 dependent G2 arrest mediator candidate (RPRM), mRNA [NM_019845]	1.2441	1.64082	1.36549	1.25863	1.38686	1.45572	1.24286	1.63448	0.909727	1.18422	1.6939	1.45519	1.67412	1.57686	0.274556	0.632023	1.14109	1.07744	1.32833	1.52047	0.950553	1.47927	1.58312	1.59232	0.728277	1.12206	1.1546	0.904272	0.218965	0.183316	0.64335	1.08341	1.09028	0.784469	0.368984	0.28204	0.959948	1.77238	1.88367	0.991327	0.00500492	0.0267542	0.477155	0.986902	0.99186
998	A_23_P81408	MAT2B	NM_182796	ref|Homo sapiens methionine adenosyltransferase II, beta (MAT2B), transcript variant 2, mRNA [NM_182796]	-1.02806	-1.58689	-1.28333	-1.85206	-2.03074	-1.51394	-2.35777	-1.05766	-2.08586	-2.01313	-1.29222	-1.90179	-1.09942	-1.59388	-2.08705	-1.42284	-1.64266	-1.78412	-2.01355	-1.54599	-1.90129	-2.26697	-2.07281	-1.6441	0.075366	0.675365	0.682728	0.0079172	0.0251682	0.0869025	0.31697	0.803333	0.869433	0.160981	0.407893	0.524123	0.256771	0.824256	0.825385	0.105497	0.283681	0.360151	0.150974	0.718292	0.738557
1001	A_23_P25638	RNF219	NM_024546	ref|Homo sapiens ring finger protein 219 (RNF219), mRNA [NM_024546]	-1.78597	-2.0854	-1.81674	-2.13267	-1.70398	-1.59715	-1.24508	-0.634714	-1.96421	-1.77178	-1.11233	-2.04923	-1.66188	-1.10324	-2.04869	-0.736966	-0.660286	-1.13947	-1.83027	-1.56866	-1.38717	-2.17781	-1.95328	-1.95649	0.415031	0.947004	0.961615	0.316335	0.607202	0.573261	0.0562714	0.576796	0.637137	0.00796598	0.0110167	0.0535184	0.138316	0.499773	0.574834	0.0312766	0.0376243	0.126067	0.200931	0.720249	0.774453
1007	A_23_P153964	INHBB	NM_002193	ref|Homo sapiens inhibin, beta B (INHBB), mRNA [NM_002193]	2.1465	1.90526	2.21663	1.58634	2.82982	2.42799	2.47727	2.06216	2.5218	1.64497	1.36455	2.81138	0.925921	2.18388	2.56106	2.37435	1.36419	0.837734	1.97125	2.51989	1.48355	2.81897	2.72609	2.3623	0.966453	1.58534	1.59566	0.996127	0.00385202	0.0219339	0.675601	1.12821	1.13827	0.832238	0.376168	0.434064	0.809984	1.37731	1.5019	0.945764	0.13198	0.248397	0.778678	1.39752	1.75397
1011	A_19_P00322116	lincRNA:chrX:53123329-53152957_F	lincRNA:chrX:53123329-53152957_F	lincRNA:chrX:53123329-53152957 forward strand	0.0552825	-0.57572	-0.415038	0.0270682	-0.0109296	0.0153208	-0.0458037	-1.15022	0.188819	0.0164881	0.0808119	0.0622842	0.141833	0.0692625	0.140862	-0.394021	-0.584962	-0.138977	-0.244419	0.203214	-0.576946	-0.52518	-0.440574	-0.70782	0.196039	0.783362	0.802597	0.0422317	0.0941394	0.156923	0.181398	0.796298	0.790993	0.0419137	0.369235	0.482565	0.280878	0.807813	0.849296	0.130001	0.235676	0.294601	0.0456795	0.639416	0.642528
1016	A_19_P00808440	lincRNA:chr4:57254043-57259493_F	lincRNA:chr4:57254043-57259493_F	lincRNA:chr4:57254043-57259493 forward strand	-0.27208	-0.126008	-0.14543	-0.660283	-0.0480055	-0.347922	-0.956636	-0.226592	-0.486932	-0.649091	-0.09776	0.0101242	-0.475431	0.0938219	-0.0729316	-0.90689	0.0528519	-0.048726	-0.228146	-0.206107	-0.932645	-0.425884	-0.794173	-1.34318	0.100235	0.696951	0.699613	0.0115717	0.0274486	0.0928685	0.141471	0.732315	0.732428	0.0258042	0.105349	0.213659	0.153562	0.680273	0.699711	0.0372405	0.129391	0.246509	0.0558421	0.614002	0.61298
1078	A_23_P110412	TMEM150C	NM_001080506	ref|Homo sapiens transmembrane protein 150C (TMEM150C), mRNA [NM_001080506]	0.988686	1.19343	0.367933	1.25619	1.21242	1.32694	0.909421	1.03483	1.22811	1.08198	1.07508	1.38414	1.19341	1.03103	1.23088	0.590925	0.94667	1.35184	1.05803	1.09611	0.66013	-0.218253	0.938119	-0.515972	0.0551798	0.582767	0.546162	0.00574076	0.0170247	0.101967	0.0422522	0.529328	0.486882	0.00644428	0.00471259	0.0416995	0.103788	0.601127	0.574355	0.0206452	0.0495724	0.149887	0.0437468	0.500673	0.477966
1081	A_24_P350303	C6orf201	NM_001085401	ref|Homo sapiens chromosome 6 open reading frame 201 (C6orf201), mRNA [NM_001085401]	2.00099	1.55811	1.92691	1.54756	2.20776	1.85556	1.33343	1.75299	2.20994	1.95736	2.02857	2.47081	2.04251	1.98987	2.06222	1.69452	1.15929	2.23057	1.59747	2.3102	1.80318	1.51675	-0.703199	1.51107	0.147971	0.616871	0.660927	0.022796	0.0396425	0.181716	0.0989385	0.596961	0.616902	0.0147008	0.0485971	0.182217	0.223103	0.655773	0.696172	0.07713	0.163487	0.332475	0.035644	0.463938	0.491155
1097	A_24_P20630	LEF1	NM_016269	ref|Homo sapiens lymphoid enhancer-binding factor 1 (LEF1), transcript variant 1, mRNA [NM_016269]	3.41544	3.98386	3.67591	3.2533	2.94197	2.44724	2.6235	4.19975	2.41061	3.49573	3.65864	3.26563	4.12826	3.84078	2.89415	2.55125	3.39338	1.02852	2.97841	3.64422	2.19197	3.48696	2.74507	2.826	0.0750921	0.683146	0.675616	0.00788338	0.0271604	0.0939748	0.591442	0.884973	1.07906	0.69309	0.931395	0.94955	0.547875	1.05058	1.06561	0.599469	0.805276	0.839905	0.0576206	0.603557	0.603767
1101	A_23_P5853	SAG	NM_000541	ref|Homo sapiens S-antigen; retina and pineal gland (arrestin) (SAG), mRNA [NM_000541]	-1.77253	-1.62203	-1.52501	-1.71119	-1.68145	-2.10636	-2.11795	-2.31087	-1.41649	-1.60892	-1.78086	-0.986377	-1.56388	-1.18836	-1.68675	-1.69079	-2.03214	-1.58866	-1.2887	-1.78544	-0.989616	-1.07624	-0.753722	-1.25675	0.958474	1.55935	1.54128	0.995571	0.00142205	0.00619903	0.991455	2.02999	2.07564	0.996357	0.000255494	0.00365592	0.958091	1.71796	1.69775	0.991098	0.00305402	0.0142153	0.694135	1.15918	1.16287
1167	A_19_P00330231	lincRNA:chr2:162097179-162111204_F	lincRNA:chr2:162097179-162111204_F	lincRNA:chr2:162097179-162111204 forward strand	-1.06201	-1.09821	-1.01831	-1.13102	-0.285672	-1.00744	-0.390071	-0.44746	0.0506262	-0.120294	-0.132939	0.062612	-0.159546	0.127379	-0.545886	-0.600774	-0.822656	0.215729	-0.188445	-0.0888094	-0.695077	-1.09692	-0.380205	-0.83494	0.770897	1.26309	1.2399	0.939314	0.0964147	0.144595	0.27043	0.851131	0.843878	0.106762	0.31518	0.401028	0.387844	0.940662	0.926128	0.282923	0.610466	0.63952	0.0358322	0.592502	0.583589
1168	A_33_P3290567	WEE1	NM_003390	ref|Homo sapiens WEE1 homolog (S. pombe) (WEE1), transcript variant 1, mRNA [NM_003390]	-1.24171	-1.29116	-1.30981	-1.95941	-1.07082	-0.89624	-0.623307	-0.492456	-1.60429	-1.42428	-0.696123	-1.44646	-1.2941	-0.67953	-1.53518	-0.351141	-0.440305	-0.781547	-1.7638	-1.21789	-0.891911	-1.73872	-1.26687	-1.35435	0.451329	0.988656	0.973707	0.39311	0.989566	0.990988	0.0478913	0.621522	0.633243	0.00702236	0.00351166	0.0177787	0.149	0.592883	0.647437	0.0353658	0.0701207	0.171467	0.275558	0.790739	0.841065
1223	A_19_P00811116	lincRNA:chr4:23771777-23778877_R	lincRNA:chr4:23771777-23778877_R	lincRNA:chr4:23771777-23778877 reverse strand	-0.497724	-0.360001	-1.04592	-0.059231	1.08753	0.411746	-0.264841	0.0997352	1.21614	1.1462	-0.367621	0.892413	-0.167273	0.175148	0.761021	-0.0249669	0.140178	0.758692	1.22695	-0.0639807	1.70535	0.189939	0.496987	-0.199908	0.936206	1.55669	1.57055	0.993624	0.0176768	0.0791307	0.38714	0.851507	0.934613	0.271522	0.58153	0.670401	0.40488	0.905548	0.95114	0.313401	0.644652	0.699692	0.417234	0.883046	0.952095
1241	A_23_P106362	AQP9	NM_020980	ref|Homo sapiens aquaporin 9 (AQP9), mRNA [NM_020980]	0.15029	0.602664	1.01589	0.922111	-0.158162	1.59916	-0.540697	-2.41268	1.12063	0.881872	1.12928	1.44922	1.16034	1.29587	1.19823	0.451586	0.928446	1.0852	0.167019	0.320689	0.398469	-0.701299	-0.306762	-0.357041	0.00597648	0.449019	0.453792	0.00249287	0.000308927	0.00669007	0.429255	0.61215	1.15096	0.352414	0.911584	0.940411	0.00922574	0.396065	0.410201	0.00572308	0.000425241	0.0063572	0.00193725	0.297029	0.300607
1290	A_23_P120845	XBP1	NM_005080	ref|Homo sapiens X-box binding protein 1 (XBP1), transcript variant 1, mRNA [NM_005080]	1.56943	1.50985	1.29233	1.08248	1.02454	0.597176	0.207665	0.53293	0.79994	0.763027	-0.652271	0.977394	0.960944	0.682919	1.03134	0.0593655	-0.224172	0.646882	1.72062	0.428233	0.0977736	0.916517	1.35621	1.5799	0.431484	0.955082	0.966854	0.350393	0.682041	0.720354	0.94374	1.61272	1.64641	0.992317	0.00915857	0.0428367	0.959765	1.88664	2.1497	0.991304	0.0176551	0.0802509	0.831741	1.3471	1.34425
1328	A_23_P110253	KIT	NM_000222	ref|Homo sapiens v-kit Hardy-Zuckerman 4 feline sarcoma viral oncogene homolog (KIT), transcript variant 1, mRNA [NM_000222]	-0.847729	-0.891207	-0.763339	-1.0675	-0.368854	-1.51749	-0.330148	-0.407527	-0.37177	-1.26644	-0.616723	-0.542567	-1.0266	-1.01304	-0.836452	-1.70327	-0.16977	-0.272545	-0.772362	-0.631801	-0.512799	-2.23266	-2.02249	-0.700266	0.168006	0.662847	0.603244	0.029713	0.0263438	0.122062	0.0502513	0.535894	0.514778	0.00727757	0.0238591	0.11696	0.144822	0.611789	0.625995	0.0337172	0.158131	0.315874	0.16568	0.642207	0.622581
1378	A_23_P11160	MAP7D3	ENST00000316077	ens|MAP7 domain-containing protein 3 [Source:UniProtKB/Swiss-Prot;Acc:Q8IWC1] [ENST00000316077]	0.329946	0.38448	0.457011	-0.252255	-0.402196	-0.270735	0.534545	-0.0982234	-0.0896784	-0.286821	-0.321928	0.0748736	0.0455626	-0.313703	0.337395	-0.157541	0.0197362	0.506591	0.18152	-0.0475285	-0.435259	-0.499033	-0.476551	0.0235868	0.0725475	0.682149	0.674743	0.00757518	0.0206352	0.0713241	0.282094	0.820763	0.865269	0.118919	0.306968	0.4049	0.181988	0.769664	0.767679	0.0508256	0.105917	0.161367	0.242385	0.845266	0.826707
1406	A_23_P140797	CDH8	NM_001796	ref|Homo sapiens cadherin 8, type 2 (CDH8), mRNA [NM_001796]	-0.14066	0.485427	0.241889	0.470179	0.306926	0.187151	0.116253	0.187232	0.203214	0.302563	0.332937	0.41954	0.358453	0.510614	0.486423	-0.12843	0.189971	0.231523	0.250808	0.450032	0.233672	-0.723841	0.276654	-0.792695	0.0745621	0.654815	0.61417	0.0078183	0.0229247	0.100429	0.140141	0.694241	0.651501	0.0253725	0.0273809	0.0906676	0.14557	0.692639	0.669783	0.0340078	0.0935568	0.199803	0.0833923	0.59199	0.569692
1414	A_19_P00320549	lincRNA:chr8:129092514-129095081_F	lincRNA:chr8:129092514-129095081_F	lincRNA:chr8:129092514-129095081 forward strand	-0.389948	-0.327431	-0.243926	-0.340491	0.16601	-0.282863	-0.694622	-0.118645	-0.00541348	0.00519892	0.0108883	0.0602352	-0.241889	-0.0489097	-0.0862323	-0.451211	-0.201207	-0.294687	0.117836	-0.00537319	-0.827197	-0.588443	-2.21493	-0.662698	0.10537	0.631183	0.668167	0.0124868	0.0237278	0.121236	0.0604258	0.578898	0.594002	0.00847383	0.0262451	0.119529	0.0975383	0.59458	0.610461	0.0190924	0.0562068	0.168194	0.042903	0.529662	0.544249
1442	A_23_P149281	EPHA2	NM_004431	ref|Homo sapiens EPH receptor A2 (EPHA2), mRNA [NM_004431]	0.527931	0.694442	0.513441	0.538043	0.599914	0.743065	0.604936	0.561356	0.581141	0.568844	0.37767	0.592954	0.514573	0.552795	0.69334	0.21546	0.311359	0.420915	0.794024	0.43101	-0.495233	-0.291905	-0.831023	0.496568	0.0887957	0.626264	0.604149	0.00974004	0.0102125	0.0630549	0.0779285	0.601324	0.579995	0.0109383	0.00839431	0.050328	0.171857	0.694159	0.68765	0.0455905	0.0975157	0.20967	0.125606	0.633496	0.62057
1460	A_24_P34944	PCDHGA12	NM_032094	ref|Homo sapiens protocadherin gamma subfamily A, 12 (PCDHGA12), transcript variant 2, mRNA [NM_032094]	0.415038	-0.293264	-0.124145	0.408913	0.156209	0.582244	0.215729	-0.124499	0.0321804	0.486739	0.109804	0.736966	0.88544	0.562495	0.983125	-0.0107264	-0.0330824	0.280587	0.377866	0.195551	0.0154301	0.23725	0.0135148	0.0688493	0.493208	0.982121	1.01418	0.486966	0.980898	0.98332	0.394722	0.920238	0.9475	0.285386	0.585889	0.601123	0.435622	0.820195	0.927735	0.371634	0.494855	0.578171	0.0514096	0.648598	0.648831
1487	A_33_P3295655	APBA1	NM_001163	ref|Homo sapiens amyloid beta (A4) precursor protein-binding, family A, member 1 (APBA1), mRNA [NM_001163]	1.80939	2.00496	1.47044	1.72548	2.23181	1.95585	1.71201	1.8354	2.3065	2.70328	1.47491	2.24664	2.45466	2.15754	2.54874	1.54781	1.71246	2.02463	2.6581	2.05576	2.22494	1.68486	1.57323	1.7638	0.388033	0.940103	0.944264	0.263773	0.608056	0.596155	0.24192	0.828858	0.848591	0.0808711	0.112662	0.121338	0.363145	0.795435	0.881794	0.241438	0.361517	0.451409	0.0559987	0.652639	0.65909
1531	ERCC-00111_144	ERCC-00111_144	ERCC-00111_144		-0.55141	-0.712461	-0.632601	-0.524526	0.0946367	0.0208335	-0.987722	-0.422858	-0.0305883	-0.0331669	-0.216449	0.164301	-0.0110552	0.0660891	0.0398402	-0.315305	-0.433551	0.307667	-0.529549	0.133927	-0.516699	-0.302563	-0.750301	-0.901598	0.407796	0.982761	0.960466	0.301816	0.777912	0.782407	0.228345	0.776413	0.795529	0.0703516	0.24834	0.367475	0.164008	0.754469	0.758207	0.0418402	0.0883444	0.144462	0.0464054	0.614135	0.606597
1536	A_23_P379475	DHCR24	NM_014762	ref|Homo sapiens 24-dehydrocholesterol reductase (DHCR24), mRNA [NM_014762]	2.27614	3.15336	2.40168	2.62297	2.45173	2.74327	2.30022	2.954	1.91928	2.63212	2.62685	2.75145	2.34979	2.75367	2.82358	1.85704	1.83311	1.73449	2.65765	2.72168	3.36113	3.21902	3.41517	3.14612	0.955052	1.52638	1.63335	0.995311	0.00861463	0.042421	0.950979	1.54755	1.58635	0.993112	0.00392658	0.017526	0.971608	2.02119	2.26843	0.992646	0.00437262	0.0316508	0.941116	1.55213	1.5439
1547	A_23_P29655	C3orf14	NM_020685	ref|Homo sapiens chromosome 3 open reading frame 14 (C3orf14), mRNA [NM_020685]	2.19074	1.91917	2.48511	2.08675	2.32291	1.96698	2.902	1.33442	1.6922	1.8653	2.00848	1.88452	2.77502	1.90553	1.99758	1.83933	1.2964	1.86904	1.42403	2.1837	2.68661	3.2086	2.69664	2.17761	0.880456	1.4841	1.46943	0.985113	0.0425755	0.126492	0.842918	1.42798	1.5323	0.969565	0.130844	0.276949	0.962367	2.01952	2.01131	0.991616	0.0105331	0.054701	0.832149	1.41781	1.52632
1669	A_19_P00323821	lincRNA:chrX:103000319-103011694_F	lincRNA:chrX:103000319-103011694_F	lincRNA:chrX:103000319-103011694 forward strand	-0.429987	-0.678072	-0.505375	-0.0712587	-0.237395	0.0307623	0.278535	-0.888031	0.0174171	-0.460552	0.226509	-0.143836	-0.126488	0.137504	-0.101179	-0.219169	-0.227995	-0.325515	-0.11456	-0.0395283	-0.387536	-0.0442242	-0.0227201	0.14379	0.910682	1.34896	1.39697	0.990493	0.0164305	0.0375744	0.638164	1.12572	1.16327	0.776111	0.382314	0.480341	0.713589	1.15645	1.1558	0.865953	0.110895	0.0445791	0.590039	1.04718	1.0568
1761	A_23_P106463	OAZ2	NM_002537	ref|Homo sapiens ornithine decarboxylase antizyme 2 (OAZ2), mRNA [NM_002537]	-0.834555	-0.722652	-1.30904	-1.34866	-0.912158	-1.09267	-0.0927356	-0.649168	-1.54296	-0.595592	-0.337166	-1.18933	-0.895728	-0.548802	-1.01669	-0.498535	0.211167	0.212649	-0.967419	-1.27294	-1.14492	-1.59771	-1.49688	-1.64468	0.0952446	0.68232	0.705392	0.0107388	0.0128561	0.0419109	0.0292135	0.520013	0.565711	0.00526598	0.00207873	0.0186454	0.02089	0.425706	0.475178	0.00678294	0.00432863	0.0331011	0.0464485	0.6053	0.621921
1843	A_33_P3256113	LOC728411	NR_027026	ref|Homo sapiens glucuronidase, beta pseudogene (LOC728411), transcript variant 1, non-coding RNA [NR_027026]	-0.0129005	-0.0780025	-0.0769289	-0.413965	0.13684	-0.150481	-0.475468	0.0736571	0.0246621	0.170196	0.305777	0.425184	0.417696	0.17113	-0.062631	0.08563	0.2616	0.686842	0.134409	0.394001	0.660991	-0.362569	-0.306756	-0.0878434	0.340789	0.92644	0.914848	0.183831	0.470105	0.442524	0.32715	0.893293	0.892945	0.174899	0.420302	0.442317	0.172642	0.78545	0.785345	0.04598	0.0484108	0.0507598	0.057362	0.664261	0.657648
1869	A_23_P10873	TLR1	NM_003263	ref|Homo sapiens toll-like receptor 1 (TLR1), mRNA [NM_003263]	-4.23104	-0.816367	-4.77441	-3.64482	-3.3581	-3.92961	-1.69862	-3.61579	-4.41175	-3.61379	-3.64598	-4.68026	-4.6496	-2.75854	-3.41979	-1.58042	-1.88107	-2.09601	-0.919144	-4.18802	-2.47577	-4.86108	-4.77992	-4.27815	0.121729	0.221164	0.607553	0.015832	0.077858	0.280841	0.00844965	0.295101	0.421112	0.00378176	0.00533124	0.0581338	0.00135653	0.174957	0.210207	0.00509376	0.000723291	0.0172157	0.30089	0.539892	0.78307
1876	A_23_P134085	CNKSR3	NM_173515	ref|Homo sapiens CNKSR family member 3 (CNKSR3), mRNA [NM_173515]	-0.0615809	0.893316	0.0534701	0.0891908	1.30278	3.89353	1.07867	1.61799	1.18416	1.0565	0.22892	0.691811	0.0624811	0.712304	0.673053	1.08403	0.519623	0.449998	0.014403	0.0422629	0.0455812	0.15447	0.912238	0.815693	0.800511	1.28939	1.40336	0.957077	0.156861	0.293057	0.0401185	0.281656	0.516279	0.00623677	0.0298014	0.150859	0.425681	0.923687	0.957786	0.352401	0.62303	0.675648	0.629337	1.10636	1.13116
1888	A_33_P3326822	A_33_P3326822	A_33_P3326822	Unknown	-0.375039	0.0762356	-0.328142	-0.635086	-0.0917925	-0.160465	-0.259387	-0.143432	0	0.0161799	0.195016	0.0762356	0.0380394	0.166539	0.100305	-0.519373	-0.290947	-0.261198	-0.596459	-0.103679	-0.307101	-0.602408	-0.839205	-0.392061	0.223418	0.80823	0.830434	0.0582772	0.137131	0.208293	0.115355	0.738557	0.737689	0.0183702	0.0071405	0.0118101	0.194364	0.765216	0.784641	0.0578586	0.112286	0.167291	0.0423336	0.617993	0.618497
1894	A_23_P251151	NELL1	NM_006157	ref|Homo sapiens NEL-like 1 (chicken) (NELL1), transcript variant 1, mRNA [NM_006157]	3.02404	2.82597	2.57469	2.85505	2.65926	3.44208	2.71882	3.1406	2.54709	2.83289	2.80307	2.94006	3.05634	2.88671	2.87864	2.10647	2.16206	2.87739	2.69131	2.87447	1.96963	1.87867	2.6462	1.78588	0.0582305	0.628043	0.602582	0.00603119	0.00596203	0.0366548	0.0275522	0.547681	0.538027	0.00513053	0.00525534	0.0377404	0.282026	0.829538	0.856681	0.131259	0.388086	0.49194	0.0447291	0.572316	0.55747
1908	A_19_P00801002	lincRNA:chr8:8777340-8841140_F	lincRNA:chr8:8777340-8841140_F	lincRNA:chr8:8777340-8841140 forward strand	-0.108253	-0.538348	-0.115093	-0.111893	-0.0605415	-0.607086	0.0135891	-0.00494921	0.105353	0.0400774	0.00541348	0.374743	0.229669	0.427917	0.161105	-0.206812	-0.193942	0.249259	-0.436541	0.311768	-0.702159	-0.294743	-2.68307	-0.0435893	0.324691	0.746969	0.772817	0.160464	0.119933	0.320176	0.248666	0.714689	0.72773	0.0865221	0.122212	0.297867	0.25855	0.679012	0.705408	0.107182	0.163283	0.336478	0.0519971	0.508896	0.521762
1911	A_23_P118392	RASD1	NM_016084	ref|Homo sapiens RAS, dexamethasone-induced 1 (RASD1), mRNA [NM_016084]	3.82287	3.99183	4.52128	4.6112	5.06405	4.4555	4.26555	4.52191	4.97724	5.08431	4.74949	4.81942	4.71006	4.65462	5.15995	4.78494	4.93981	5.39591	5.17467	4.90825	5.47563	4.23004	3.80846	4.00532	0.300486	0.840563	0.869541	0.129148	0.316503	0.417153	0.0966261	0.667155	0.70258	0.0142383	0.0177034	0.0559586	0.0213006	0.519459	0.522278	0.00682321	0.00060531	0.00439866	0.0373135	0.613542	0.613294
1977	A_33_P3358342	SIAH2	NM_005067	ref|Homo sapiens seven in absentia homolog 2 (Drosophila) (SIAH2), mRNA [NM_005067]	-2.18726	-2.13994	-2.43612	-2.25272	-2.52153	-3.23477	-2.74557	-3.28663	-2.62112	-2.69735	-3.4961	-2.77015	-2.28472	-2.0174	-2.34666	-3.82955	-3.16341	-2.9418	-1.94073	-2.58722	-2.82124	-3.11061	-2.88017	-2.61786	0.0467638	0.657118	0.654739	0.0050029	0.00174995	0.00741005	0.571484	1.03893	1.06781	0.653916	0.735542	0.769998	0.641864	1.09499	1.25861	0.769494	0.515907	0.618304	0.111947	0.692214	0.706512
1995	A_23_P119886	GCKR	NM_001486	ref|Homo sapiens glucokinase (hexokinase 4) regulator (GCKR), mRNA [NM_001486]	0.0659343	-0.726549	-0.0675331	-0.193291	0.285252	0.416527	0.483679	0.571906	0.316304	0.455945	0.390459	0.37388	0.389476	0.252387	0.120752	0.319654	0.204255	0.438401	0.418314	0.37197	-0.0717228	0.68829	0.373043	0.345268	0.955553	1.60033	1.59927	0.99535	0.00437302	0.0266809	0.505978	1.02409	1.0123	0.515597	0.83835	0.810077	0.7345	1.19769	1.18768	0.887895	0.12673	0.110327	0.616441	1.10006	1.08512
2015	A_33_P3322075	LOC728809	XM_001133004	ref|PREDICTED: Homo sapiens hypothetical LOC728809 (LOC728809), mRNA [XM_001133004]	-1.47547	-1.45759	-1.40266	-0.459433	-0.554523	-1.00576	-0.516806	-0.444168	-0.959758	-0.835345	-0.613211	-1.23494	-1.19461	-1.221	-0.643039	-0.743374	-0.497004	-0.235926	-1.42673	-1.15521	0.102228	-1.16901	-1.8161	-1.66671	0.224595	0.76075	0.835183	0.0590619	0.199416	0.341572	0.0188028	0.532598	0.525368	0.00446707	0.000829364	0.00900865	0.0260848	0.536246	0.529241	0.00730833	0.00167476	0.0114166	0.212857	0.808588	0.797359
2016	A_23_P103703	HSPB7	NM_014424	ref|Homo sapiens heat shock 27kDa protein family, member 7 (cardiovascular) (HSPB7), mRNA [NM_014424]	2.00627	1.9237	1.39076	1.87896	2.33934	1.63604	1.49579	1.1822	1.85215	2.23601	1.80121	2.15128	1.85829	1.98211	1.55098	1.33779	1.14523	2.03562	2.23634	1.61041	1.75526	2.27563	2.02699	1.95897	0.75029	1.20992	1.19309	0.92388	0.123138	0.17731	0.866308	1.2878	1.41634	0.977349	0.114629	0.21718	0.961078	1.66964	1.67285	0.991463	0.0019401	0.00806262	0.589619	1.06546	1.06359
2044	A_23_P12113	FLVCR1	NM_014053	ref|Homo sapiens feline leukemia virus subgroup C cellular receptor 1 (FLVCR1), mRNA [NM_014053]	-3.78215	-3.49533	-4.00083	-3.56323	-3.6205	-3.69106	-3.41371	-3.26614	-3.39624	-3.36724	-3.73624	-3.88862	-3.56582	-3.13471	-3.45584	-3.84028	-3.75547	-4.32728	-3.24107	-3.8062	-2.66779	-3.94439	-4.23443	-4.19932	0.112007	0.745801	0.746691	0.0137621	0.0220664	0.0442772	0.0478873	0.64521	0.646947	0.00702194	0.00149517	0.00610239	0.131381	0.734127	0.740084	0.0288379	0.0260552	0.0405558	0.0792887	0.649003	0.669236
2058	A_24_P416645	KLK13	NM_015596	ref|Homo sapiens kallikrein-related peptidase 13 (KLK13), mRNA [NM_015596]	1.47111	1.53504	0.715749	1.57672	1.37728	1.62118	1.38466	1.65486	1.4341	1.08481	1.54183	1.5225	1.61798	1.53258	1.34177	1.05371	0.968588	1.57428	1.33377	1.34299	1.3605	1.1307	0.951978	0.00332036	0.0629664	0.663908	0.658146	0.00650787	0.0462266	0.158135	0.0590046	0.597801	0.613201	0.00829699	0.00751112	0.0447026	0.258144	0.780594	0.799634	0.106796	0.19693	0.31096	0.050627	0.580223	0.591127
2069	A_19_P00324952	lincRNA:chr8:128822268-128941641_R	lincRNA:chr8:128822268-128941641_R	lincRNA:chr8:128822268-128941641 reverse strand	-0.482394	0.0466263	-0.164301	0.00494921	0.0800219	-0.676036	-0.620941	-0.687456	-0.00551699	-0.210499	0.0665977	0.133431	0.0175584	0.215563	0.162507	-0.566282	-0.310873	-0.0447384	-0.278859	-0.0213737	-0.148773	-0.255971	-1.7611	-0.782902	0.0673888	0.626945	0.624164	0.00698277	0.0200307	0.104015	0.259658	0.77345	0.791852	0.0963537	0.18979	0.335819	0.149685	0.658906	0.670088	0.0356423	0.102047	0.22895	0.0374383	0.524002	0.521373
2080	A_32_P121303	NUP50	NM_007172	ref|Homo sapiens nucleoporin 50kDa (NUP50), transcript variant 2, mRNA [NM_007172]	-3.97681	-3.74826	-3.96369	-3.81032	-3.68568	-3.21396	-3.53676	-3.01149	-3.72209	-3.61386	-2.90814	-3.81168	-3.26586	-2.88522	-3.76178	-2.55736	-3.18344	-3.01918	-3.90101	-3.34688	-3.07549	-3.21319	-3.46666	-3.40169	0.938764	1.42896	1.42029	0.993881	0.00149859	0.00257449	0.504903	0.987063	1.0146	0.513261	0.993946	0.994219	0.381238	0.828157	0.909018	0.2715	0.535484	0.616526	0.449151	0.943244	0.987426
2081	A_19_P00319471	lincRNA:chr13:50656306-51102200_F	lincRNA:chr13:50656306-51102200_F	lincRNA:chr13:50656306-51102200 forward strand	-2.91437	-2.95735	-2.70376	-2.88957	-1.77622	-2.8748	-2.42833	-2.13978	-1.70735	-2.50184	-2.03414	-1.94957	-2.82628	-1.93681	-2.32731	-2.04992	-1.39855	-2.12648	-2.48101	-2.89432	-1.03694	-2.81546	-2.79846	-2.70895	0.633761	1.06394	1.07776	0.778732	0.425701	0.256039	0.153819	0.695604	0.732619	0.0301136	0.0674933	0.149762	0.0443956	0.535006	0.576176	0.00945725	0.00789761	0.0375671	0.1622	0.663668	0.693934
2090	A_23_P85171	EMD	NM_000117	ref|Homo sapiens emerin (EMD), mRNA [NM_000117]	0.267921	0.0219063	0.547205	0.422828	-0.0158018	-0.121245	-0.231698	-0.165419	0.242443	0.267431	0.218704	0.123918	0.325279	0.154873	0.160494	-0.640162	-0.160285	0.413683	0.164669	0.294593	0.0712321	0.472787	0.295556	0.391645	0.564717	1.04279	1.04368	0.646036	0.64163	0.631765	0.926964	1.43383	1.43797	0.990156	0.00060134	0.00063552	0.901595	1.47958	1.53734	0.981147	0.0249492	0.0654529	0.710064	1.13632	1.14461
2113	A_23_P12343	GSTM3	NM_000849	ref|Homo sapiens glutathione S-transferase mu 3 (brain) (GSTM3), transcript variant 1, mRNA [NM_000849]	4.93263	4.73521	3.91725	4.54978	5.04701	4.57828	4.56024	4.47281	4.37887	4.2912	4.73567	5.08657	4.15344	4.15307	5.05435	3.93433	4.41863	3.61917	5.12162	4.05259	3.75654	3.91954	4.37212	3.7949	0.109554	0.692687	0.698289	0.0132782	0.0552233	0.151734	0.0655627	0.645212	0.65549	0.0091409	0.00723752	0.03023	0.208356	0.711268	0.757299	0.0667068	0.184227	0.298403	0.220302	0.71472	0.782776
2153	A_23_P3450	TUBGCP4	NM_014444	ref|Homo sapiens tubulin, gamma complex associated protein 4 (TUBGCP4), mRNA [NM_014444]	-1.61123	-2.28683	-2.04347	-1.58901	-1.0508	-1.62785	-0.0611218	-1.12586	-2.0211	-2.20649	-0.664944	-1.72247	-2.05865	-1.81908	-1.74245	-1.451	-0.602159	-0.874468	-1.668	-2.04686	-1.48192	-2.36936	-2.67922	-2.24292	0.080362	0.675462	0.691078	0.00855691	0.0177556	0.0622848	0.00560531	0.336429	0.38613	0.00361077	0.000665174	0.0149787	0.0176484	0.423845	0.473994	0.00647225	0.00426798	0.0333457	0.0794883	0.678687	0.68167
2172	A_23_P12113	FLVCR1	NM_014053	ref|Homo sapiens feline leukemia virus subgroup C cellular receptor 1 (FLVCR1), mRNA [NM_014053]	-3.75029	-3.41953	-4.02638	-3.5344	-3.68678	-3.77786	-3.36887	-3.14518	-3.32605	-3.19412	-3.95701	-3.79789	-3.44584	-3.11528	-3.34046	-3.76962	-3.67923	-4.16889	-3.07824	-3.85898	-2.72004	-3.94917	-4.29376	-4.24287	0.0911161	0.712411	0.716744	0.0100896	0.0169777	0.0461379	0.0450251	0.623559	0.634309	0.00672305	0.00390911	0.0186236	0.0884124	0.673884	0.680797	0.017004	0.0119169	0.0287244	0.0449468	0.60395	0.614145
2186	A_23_P37676	GPR176	NM_007223	ref|Homo sapiens G protein-coupled receptor 176 (GPR176), mRNA [NM_007223]	-0.280994	-0.430635	-0.493665	-0.334103	0.123095	-0.500133	-0.0800219	-0.329977	0.473252	0.107413	0.42922	0.364213	0.244419	0.896253	-0.161394	-0.287658	-0.0129681	-0.0692144	0.187799	-0.237768	0.697857	0.0285127	-0.399269	-0.455553	0.584314	1.08955	1.06268	0.68661	0.479226	0.46919	0.407439	0.945032	0.945066	0.309368	0.696121	0.718988	0.357744	0.927153	0.916312	0.232827	0.522454	0.519663	0.0387699	0.57868	0.594151
2217	A_23_P6943	GPR15	NM_005290	ref|Homo sapiens G protein-coupled receptor 15 (GPR15), mRNA [NM_005290]	-0.738671	-0.670236	-0.546394	-0.391297	-0.312657	-0.364897	0.074962	-0.47376	0.0305883	0.0237682	-0.192019	0.315305	0.194128	0.205675	0.0329146	-0.639667	-0.088356	-0.125531	-0.523562	-0.218001	-0.457207	-0.4904	-0.427423	-0.52413	0.655347	1.0721	1.08742	0.8135	0.408234	0.307665	0.299636	0.854736	0.889084	0.138994	0.197585	0.200032	0.270318	0.825472	0.843087	0.118822	0.256045	0.299238	0.0316175	0.607306	0.609251
2223	A_23_P12113	FLVCR1	NM_014053	ref|Homo sapiens feline leukemia virus subgroup C cellular receptor 1 (FLVCR1), mRNA [NM_014053]	-3.77673	-3.57047	-4.05149	-3.54015	-3.64748	-3.61725	-3.38551	-3.31462	-3.2971	-3.42484	-3.88682	-3.95452	-3.45102	-3.20058	-3.36973	-3.84184	-3.62994	-4.20672	-3.23695	-3.88044	-2.57461	-3.69621	-4.22436	-4.26482	0.165613	0.802734	0.783469	0.0288043	0.1052	0.175383	0.0688635	0.681302	0.661713	0.00959342	0.00768055	0.0258163	0.140239	0.738769	0.732125	0.0319825	0.0687995	0.121432	0.10538	0.690042	0.690659
2224	A_19_P00804485	lincRNA:chr18:33213652-33230052_R	lincRNA:chr18:33213652-33230052_R	lincRNA:chr18:33213652-33230052 reverse strand	-0.425645	-0.783849	-0.520832	-0.31129	0.0238467	0.276739	0.167945	-0.69216	-0.0751015	0.0951573	-0.250808	0.171271	0.14665	-0.104337	-0.189478	-0.11456	-0.847391	0.162815	-0.231119	-0.0241461	-0.818244	-1.1265	-0.550473	-0.393914	0.350211	0.896625	0.906037	0.198444	0.37613	0.453034	0.0550269	0.638671	0.635971	0.00781915	0.0307998	0.103028	0.25583	0.807122	0.826374	0.104613	0.297929	0.395339	0.0428894	0.601238	0.603811
2270	A_19_P00810701	lincRNA:chr18:10552875-10561233_F	lincRNA:chr18:10552875-10561233_F	lincRNA:chr18:10552875-10561233 forward strand	-0.765535	-1.04023	-0.860595	-0.56895	-0.802697	-0.445686	-0.80487	-1.11468	-0.684277	-0.697342	-0.848577	-0.405587	-0.413803	0.0824622	-0.311944	-0.851357	-1.02618	-0.177861	-0.800691	-0.777607	-0.196143	-0.886789	-0.989506	-0.819121	0.389107	0.934337	0.942676	0.265776	0.535666	0.499881	0.376199	0.917419	0.936004	0.252127	0.546329	0.551755	0.37287	0.870559	0.915595	0.257368	0.449177	0.487157	0.056407	0.628317	0.653116
2317	A_23_P307392	DPF3	AK024141	gb|Homo sapiens cDNA FLJ14079 fis, clone HEMBB1002134, weakly similar to ZINC-FINGER PROTEIN NEURO-D4 [AK024141]	-0.275376	0.204482	0.0526928	-0.126232	0.400056	-0.184304	0	-0.210218	0.315438	0.11757	0.867548	0.442006	0.8019	0.773724	0.791413	-0.339597	0.157408	0.203027	0.266887	0.813404	0.102098	0.10561	-0.0299532	-0.465774	0.405508	0.942535	0.959433	0.297287	0.60725	0.641984	0.390299	0.911895	0.939934	0.277259	0.53227	0.576991	0.285909	0.764369	0.833629	0.135577	0.307288	0.418753	0.0316039	0.577667	0.579813
2321	A_24_P411186	BCL11A	NM_022893	ref|Homo sapiens B-cell CLL/lymphoma 11A (zinc finger protein) (BCL11A), transcript variant 1, mRNA [NM_022893]	-0.142019	-0.253883	-0.698548	-0.523901	0.0676388	-0.553154	0.592575	0.60281	-0.411371	0.320016	-0.195664	-0.820048	0.524469	0.668794	-0.727366	-0.215013	0.196833	0.708042	0.185867	-0.272014	0.279654	-0.583739	-0.952915	-0.458698	0.230459	0.833817	0.848646	0.0630951	0.173506	0.238135	0.0343186	0.535859	0.553176	0.00570234	0.0104418	0.0594335	0.208735	0.731878	0.770798	0.0669602	0.151706	0.244664	0.162125	0.531764	0.613756
2349	A_24_P300483	C7orf25	NM_024054	ref|Homo sapiens chromosome 7 open reading frame 25 (C7orf25), transcript variant 2, mRNA [NM_024054]	-2.34122	-2.35639	-2.15163	-2.70012	-2.27889	-2.33254	-2.53663	-1.34041	-2.35038	-2.75499	-2.06855	-2.07814	-2.55544	-2.2074	-2.10078	-1.4199	-1.68254	-1.71722	-2.48604	-2.49366	-1.71156	-2.74664	-2.21167	-2.65415	0.313502	0.905082	0.898796	0.14542	0.420406	0.472247	0.207015	0.718557	0.803174	0.0559895	0.15884	0.281447	0.038171	0.570276	0.57206	0.0086717	0.00811166	0.0357727	0.241741	0.840066	0.830147
2369	A_23_P63343	UTS2	NM_021995	ref|Homo sapiens urotensin 2 (UTS2), transcript variant 1, mRNA [NM_021995]	-1.96986	-1.23658	-1.06184	-0.979092	-1.92874	-1.17111	-1.25634	-2.12959	-0.91159	-0.903784	-1.45849	-1.8365	-5.56662	-2.09167	-0.898665	-1.44708	-3.5828	-1.9837	-0.236068	-1.91648	-0.7079	-1.45388	-1.21441	-1.54995	0.313099	0.910385	0.906129	0.144896	0.687517	0.750042	0.639305	1.12026	1.18448	0.777966	0.40564	0.498807	0.548384	1.15295	1.8645	0.600483	0.364717	0.527469	0.95651	2.12337	5.88254
2375	A_23_P398566	NR4A3	NM_173198	ref|Homo sapiens nuclear receptor subfamily 4, group A, member 3 (NR4A3), transcript variant 2, mRNA [NM_173198]	0.41849	0.78839	0.86201	1.02385	0.989174	-1.44337	0.183618	-2.13946	1.26896	1.1767	-1.91961	1.1137	1.37541	0.946514	1.01165	-4.97067	-0.974102	1.6569	1.19207	-0.265097	0.121841	-0.23948	-0.229522	-0.442972	0.00587922	0.469652	0.46649	0.00248858	9.07e-05	0.00117016	0.53181	0.874039	1.55488	0.571349	0.625125	0.740885	0.6935	0.952456	7.8934	0.842251	0.289519	0.488863	0.00316901	0.364302	0.371709
2394	A_19_P00806302	lincRNA:chr4:24517527-24528002_R	lincRNA:chr4:24517527-24528002_R	lincRNA:chr4:24517527-24528002 reverse strand	-0.759343	-1.14856	-0.962313	-0.543065	-0.926303	-1.2003	-1.0561	-1.27905	-1.25638	-1.17227	-1.41301	-1.24743	-0.870249	-1.54176	-0.68749	-1.12871	-1.15719	-0.795625	-1.05129	-1.0757	-0.528821	-1.32322	-1.82747	-1.15073	0.0792326	0.673273	0.688413	0.00840846	0.0134028	0.0525731	0.229504	0.81378	0.825287	0.0712066	0.109876	0.160645	0.189043	0.741364	0.76621	0.054746	0.0894989	0.155885	0.324074	0.862837	0.889263
2471	A_33_P3309924	HDAC2	NM_001527	ref|Homo sapiens histone deacetylase 2 (HDAC2), mRNA [NM_001527]	-0.198367	-0.00915998	-0.323765	-0.0383463	-0.46809	-0.017702	-0.187969	0.220842	-0.322947	-0.293991	0.14652	-0.191426	-0.468478	0.372232	-0.488443	-0.352383	-0.0392595	0.1842	-0.206137	0.0995356	-0.677663	-0.988317	-0.519177	-0.531229	0.0766443	0.694089	0.703698	0.00807674	0.00565604	0.0182162	0.0755923	0.672637	0.681747	0.0105769	0.0141891	0.0461306	0.196728	0.766958	0.78911	0.0592849	0.0869761	0.130959	0.119141	0.654655	0.698727
2521	A_33_P3399881	LOC646344	XM_002342834	ref|PREDICTED: Homo sapiens similar to hCG2042391 (LOC646344), mRNA [XM_002342834]	-0.593619	-0.552075	-1.07455	-0.68634	0.0824622	-0.456685	-1.16552	-0.124545	0.0676388	0.149576	-0.41079	-0.493894	-0.0440551	-0.307624	0.267284	-0.867492	-1.03076	0.0267669	0.0168738	-0.0450879	-0.829356	-0.0593343	-0.504189	-0.105739	0.921411	1.41698	1.40995	0.991944	0.0137729	0.0410066	0.60613	1.09783	1.12314	0.720603	0.504507	0.59938	0.71402	1.15751	1.37738	0.866433	0.380229	0.499193	0.569117	1.04264	1.06569
2523	A_23_P94230	LY96	NM_015364	ref|Homo sapiens lymphocyte antigen 96 (LY96), mRNA [NM_015364]	1.31952	2.10356	1.32819	2.69869	2.449	2.19825	1.02695	-0.59889	0.652872	2.65691	1.0243	2.97205	2.48155	2.51658	2.71281	1.3517	2.33088	0.530017	1.39257	2.20282	2.61709	1.33998	1.52725	1.86875	0.348196	0.765232	0.874671	0.195262	0.370985	0.52512	0.495411	0.948259	1.36594	0.492637	0.604161	0.725167	0.193784	0.641195	0.702859	0.0575123	0.145416	0.271379	0.0118208	0.473328	0.483785
2565	A_33_P3358905	LOC728297	XM_001719049	ref|PREDICTED: Homo sapiens similar to hCG2039164 (LOC728297), mRNA [XM_001719049]	-0.890011	-1.16097	-0.949224	-0.93396	-0.835963	-1.25966	-1.43772	-1.07897	-1.16252	-1.44432	-1.01134	-1.08346	-1.33006	-1.37551	-0.876424	-1.04011	-0.992732	-1.05576	-1.1098	-1.25919	-0.422161	-1.46263	-1.78927	-1.23836	0.0802329	0.707379	0.709787	0.00853984	0.00678489	0.0196285	0.195217	0.788122	0.799286	0.0491018	0.0951326	0.150637	0.110725	0.701651	0.703782	0.0224927	0.0162627	0.0344357	0.285946	0.85733	0.866336
2567	A_23_P120845	XBP1	NM_005080	ref|Homo sapiens X-box binding protein 1 (XBP1), transcript variant 1, mRNA [NM_005080]	1.54174	1.49568	1.32157	1.02793	1.08733	0.619829	0.0548802	0.564097	0.789127	0.688941	-0.620576	0.984676	0.992406	0.770814	1.13292	0.135833	-0.0673587	0.614593	1.70118	0.384287	0.199702	0.880746	1.30759	1.65004	0.441355	0.967881	0.970354	0.371443	0.744063	0.783082	0.931948	1.60875	1.64293	0.990847	0.0183616	0.0752096	0.936343	1.75572	1.98112	0.988009	0.0318952	0.111928	0.790653	1.31375	1.3027
2629	A_33_P3250133	VSIG10	NM_019086	ref|Homo sapiens V-set and immunoglobulin domain containing 10 (VSIG10), mRNA [NM_019086]	-1.73003	-0.685447	-1.51721	-1.91475	-0.742202	-1.175	-1.7439	-1.2211	-1.27836	-1.79609	-2.03282	-1.51701	-1.1091	-1.26551	-1.54327	-1.49945	-2.14753	-2.15493	-0.584962	-1.2877	-0.558293	-0.842049	-0.192645	1.13268	0.99339	3.14338	3.00745	0.997572	0.00305648	0.0503102	0.97141	2.73382	2.52468	0.994978	0.0083408	0.0692194	0.99317	3.93012	3.65551	0.994626	0.00448012	0.0461911	0.974648	2.9501	2.77632
2630	A_23_P321935	OSBP2	NM_030758	ref|Homo sapiens oxysterol binding protein 2 (OSBP2), transcript variant 1, mRNA [NM_030758]	0.674777	0.830499	1.5137	0.608478	1.66575	0.717918	1.06926	1.18942	1.31264	1.18326	1.01192	1.78558	1.50769	1.75413	1.4517	0.847597	1.26521	1.42023	1.08535	1.08334	0.292626	0.874468	1.08168	0.758858	0.5853	0.970073	1.05434	0.688599	0.99349	0.994522	0.282111	0.817984	0.857315	0.118939	0.263135	0.344354	0.234699	0.81315	0.821493	0.0861612	0.191823	0.233642	0.0258829	0.583794	0.579726
2657	A_33_P3376821	GZMA	NM_006144	ref|Homo sapiens granzyme A (granzyme 1, cytotoxic T-lymphocyte-associated serine esterase 3) (GZMA), mRNA [NM_006144]	2.20097	2.94753	1.90141	2.40322	2.74316	0.906195	0.936365	3.08442	2.26303	2.93231	2.10681	2.52242	2.1635	3.05319	2.5025	2.39435	2.44205	0.665867	2.47005	2.9752	0.987935	2.13335	1.70543	1.49825	0.086009	0.654465	0.687697	0.00933418	0.0321808	0.112694	0.494682	0.736337	1.06369	0.491055	0.788424	0.851592	0.0697908	0.640267	0.633541	0.013342	0.00740997	0.0244589	0.0393892	0.565349	0.586135
2715	A_33_P3299225	A_33_P3299225	A_33_P3299225	Unknown	-0.133583	-0.566346	-0.382819	-0.683919	0.0679042	-0.440846	-0.490327	-0.479168	0.083485	0	0.098264	0.122981	0.220645	0.217963	0.0783052	-0.365492	-0.581231	0.0650952	0.00553819	-0.0561432	-0.427652	-0.857041	-0.818553	-0.284345	0.254637	0.869182	0.860691	0.0820245	0.285092	0.359529	0.218174	0.804861	0.818627	0.0631846	0.142295	0.212252	0.20739	0.775967	0.784101	0.0660638	0.167363	0.246203	0.0293899	0.567756	0.555295
2723	A_32_P30905	WDFY4	NM_020945	ref|Homo sapiens WDFY family member 4 (WDFY4), mRNA [NM_020945]	2.27674	2.55636	2.17196	2.82263	2.92889	2.57213	1.87539	1.63986	2.28882	2.92645	2.81281	2.69823	2.58425	2.87259	2.66051	2.52604	2.63123	2.48441	2.70155	2.3248	2.19634	2.06671	0.0539694	1.8631	0.0432248	0.529852	0.554956	0.00471873	0.0130901	0.101039	0.165333	0.580927	0.636676	0.0346539	0.0640704	0.208696	0.034884	0.485026	0.497245	0.00828043	0.0256067	0.116941	0.0161082	0.447497	0.459205
2724	A_19_P00804323	lincRNA:chr3:150310735-150316560_R	lincRNA:chr3:150310735-150316560_R	lincRNA:chr3:150310735-150316560 reverse strand	-0.065246	-0.201848	-0.910205	-0.243359	-0.513527	-0.48255	-0.592825	-0.791758	-0.0729316	-0.194647	-0.0168738	0.0478285	-0.107294	0.0910351	-0.5136	-0.525463	-0.672534	-0.203689	0.216037	-0.100305	-0.216624	-0.404149	-2.49043	-0.735026	0.0957508	0.638931	0.641282	0.0108208	0.0531873	0.204448	0.31795	0.770041	0.794305	0.162289	0.150065	0.312812	0.316139	0.758644	0.769492	0.172494	0.219518	0.380593	0.0377014	0.50689	0.513833
2725	A_33_P3212117	ENST00000381466	ENST00000381466	ens|cDNA FLJ27363 fis, clone UBA02185 [Source:UniProtKB/TrEMBL;Acc:Q6ZNQ2] [ENST00000381466]	-0.476056	-0.163762	-0.319106	-0.507537	0.350497	-0.232331	-0.283279	-0.0559565	-0.130147	0.150417	0.316304	0.144141	0.246161	0.36804	0.116324	-0.474727	0.220999	0.0553981	0.206451	-0.0498312	0.250466	-0.444514	-2.51284	-0.676438	0.147393	0.657015	0.684258	0.0226187	0.0470086	0.18874	0.0534827	0.523709	0.549623	0.00764027	0.0163334	0.0997758	0.0632282	0.517242	0.528156	0.0122248	0.0478284	0.166062	0.0138148	0.428775	0.439115
2740	A_23_P398275	LOC388152	NR_027001	ref|Homo sapiens hypothetical LOC388152 (LOC388152), non-coding RNA [NR_027001]	1.27067	2.1672	1.88145	2.645	2.19792	2.00729	1.53517	1.96982	2.22764	1.91859	2.54787	1.67569	2.30175	1.46007	1.43515	1.05263	1.88101	-0.791715	3.28739	1.24217	0.354201	2.0237	2.68437	2.44918	0.77547	1.26301	1.32447	0.942382	0.187359	0.342323	0.864911	1.37928	1.37809	0.976936	0.0467723	0.104712	0.974775	1.88558	1.96017	0.992972	0.00729103	0.0391318	0.90348	1.46695	1.55265
2800	A_23_P113825	NACC2	NM_144653	ref|Homo sapiens NACC family member 2, BEN and BTB (POZ) domain containing (NACC2), mRNA [NM_144653]	-0.773743	-0.910109	-0.622888	-0.605757	-0.992865	-1.01168	-1.38313	-1.43765	-0.427526	-0.507504	-0.715311	-0.544341	-0.443238	-0.43974	-0.428399	-1.36767	-1.46174	-0.810992	-0.321661	-0.479962	-0.586423	-0.442152	-0.372119	-0.803332	0.727779	1.14527	1.15689	0.903788	0.231016	0.23549	0.962684	1.58516	1.6256	0.994245	0.00280678	0.013679	0.840037	1.3937	1.57256	0.960816	0.099056	0.19931	0.449981	0.964443	0.969398
2855	A_33_P3283718	LOC285696	AK125192	gb|Homo sapiens cDNA FLJ43202 fis, clone FEBRA2008360 [AK125192]	-0.126316	0.235772	0.119464	0.171078	0.11774	-0.278649	0.0473056	0.119299	-0.138384	-0.0310269	0.0524675	-0.283072	0.376335	0.532578	0.271128	-0.470143	-0.503767	0.225634	0.132028	-0.217685	-0.829422	-0.0744783	-0.801698	-0.495695	0.0709139	0.691318	0.682928	0.00738297	0.0104298	0.0383959	0.128716	0.738848	0.731735	0.0219072	0.0352868	0.0796713	0.336743	0.84763	0.898056	0.201019	0.449829	0.535285	0.0732592	0.626005	0.632542
2879	A_23_P13899	GAPDH	NM_002046	ref|Homo sapiens glyceraldehyde-3-phosphate dehydrogenase (GAPDH), mRNA [NM_002046]	1.60654	1.66094	1.70656	1.33257	1.50388	1.51182	1.47464	0.984656	1.83513	1.79785	1.07472	1.91668	1.7061	1.44417	1.49341	1.50007	0.811484	0.92232	2.01307	1.51635	1.70328	2.08803	2.16024	2.0863	0.939884	1.44214	1.4269	0.993991	0.00151018	0.0032491	0.965306	1.6553	1.61904	0.994475	0.000733613	0.0046734	0.962832	1.75266	1.79022	0.991671	0.0040525	0.0213812	0.86866	1.32879	1.34396
2930	A_23_P89431	CCL2	NM_002982	ref|Homo sapiens chemokine (C-C motif) ligand 2 (CCL2), mRNA [NM_002982]	2.09385	2.04	0.721732	3.97279	3.72438	0.147922	1.31661	1.76459	1.6101	0.306215	-0.0173655	0.774341	1.02311	3.09829	2.90924	0.950231	2.05997	3.17465	1.86931	1.47744	1.96928	1.04239	0.772441	1.46493	0.0815013	0.338277	0.54104	0.008709	0.0547209	0.226972	0.272247	0.430611	0.786607	0.108593	0.316513	0.504199	0.138488	0.479522	0.593897	0.0313393	0.083845	0.217601	0.421578	0.530465	0.853996
3030	A_23_P89431	CCL2	NM_002982	ref|Homo sapiens chemokine (C-C motif) ligand 2 (CCL2), mRNA [NM_002982]	2	2.0113	0.770724	3.92466	3.86427	0.205912	1.351	1.85328	1.86759	0.355935	-0.00796044	0.74752	1	3.26402	2.75187	1.04173	2.1171	3.45447	1.99975	1.46372	2.19325	0.988024	0.674733	1.34721	0.0535799	0.327614	0.51915	0.00559348	0.040821	0.196473	0.214631	0.37317	0.706785	0.0608261	0.218524	0.415407	0.0900298	0.466311	0.546094	0.0173592	0.0434129	0.145333	0.38433	0.460952	0.809357
3052	A_32_P212373	A_32_P212373	A_32_P212373	Unknown	-2.84105	-2.50877	-2.85503	-2.86653	-3.21126	-2.61477	-2.4372	-2.91697	-3.10271	-2.87243	-2.92255	-2.3545	-2.98108	-2.61476	-2.9239	-3.29633	-3.22701	-2.86147	-2.24878	-2.88625	-1.8892	-2.31917	-2.2088	-2.80451	0.817192	1.26389	1.29352	0.965064	0.0870996	0.139142	0.816686	1.26887	1.29538	0.958323	0.138374	0.224431	0.950748	1.64483	1.68271	0.990144	0.00852134	0.0308748	0.697713	1.15324	1.18179
3060	A_33_P3342430	A_33_P3342430	A_33_P3342430	Unknown	-0.49318	-0.150971	-0.424366	0.0750211	0.0686646	-0.834292	-0.341933	-0.658037	-0.670976	-0.622403	-0.763552	-0.726542	-0.093968	-0.514856	-0.614161	-0.467538	-0.384041	-0.534123	-0.176491	-0.588307	-0.250926	-0.946507	-0.828393	-0.616507	0.0677322	0.678191	0.68999	0.00702089	0.00726205	0.0255096	0.216372	0.762579	0.80709	0.0619761	0.128294	0.210949	0.19534	0.809359	0.805776	0.0584439	0.0650008	0.0586436	0.196998	0.773838	0.795096
3103	A_33_P3354084	ENST00000370656	ENST00000370656	ens|Ribosome production factor 1 (Ribosome biogenesis protein RPF1)(Brix domain-containing protein 5) [Source:UniProtKB/Swiss-Prot;Acc:Q9H9Y2] [ENST00000370656]	-0.456177	-0.614258	-0.59223	-0.487151	-0.165878	-0.815161	-0.90766	-0.589068	-0.0317089	-0.547487	-0.729911	-0.35739	-0.674312	0.0117293	-0.293047	-0.838538	-0.295243	-0.600644	-0.181913	-0.496568	-0.130532	-0.131505	-0.216679	0.0931093	0.9118	1.37256	1.35984	0.990654	0.00320654	0.00399034	0.915773	1.42491	1.48952	0.988435	0.0177636	0.0518517	0.79827	1.29665	1.29739	0.938781	0.0839097	0.127556	0.73479	1.17584	1.20458
3179	A_33_P3380772	C20orf160	NM_080625	ref|Homo sapiens chromosome 20 open reading frame 160 (C20orf160), mRNA [NM_080625]	2.26114	2.17459	2.07169	1.85608	0.897419	2.26897	0.681464	1.45141	0.967847	0.977006	1.58954	1.29589	1.65265	0.989516	1.289	1.63069	1.51283	0.60204	0.941983	1.99215	0.897442	1.40962	1.37915	1.8505	0.0596596	0.689853	0.677351	0.00617166	0.00619037	0.0210315	0.698133	1.07238	1.26132	0.861212	0.524559	0.634281	0.543944	1.05602	1.04005	0.591606	0.722992	0.724611	0.701827	1.16865	1.17861
3210	A_33_P3237150	BMP2	NM_001200	ref|Homo sapiens bone morphogenetic protein 2 (BMP2), mRNA [NM_001200]	0.877517	0.673328	0.197037	0.817487	0.867591	0.92031	0.542398	0.447779	1.1687	0.798691	1.09889	1.13516	1.12388	1.1093	0.696931	0.399804	0.222392	1.27339	0.260501	0.696681	0.566203	-0.198116	0.440916	0.434827	0.119778	0.753006	0.752221	0.0153964	0.0748257	0.163424	0.148181	0.730335	0.751775	0.0280774	0.0395884	0.0919237	0.352663	0.871892	0.898751	0.224884	0.384302	0.445924	0.0249846	0.548112	0.558171
3224	A_33_P3247072	LOC100131098	XM_001721116	ref|PREDICTED: Homo sapiens hypothetical LOC100131098 (LOC100131098), mRNA [XM_001721116]	0.798831	0.510484	0.362569	0.926406	1.20916	1.0377	0.948826	1.06623	1.41041	1.23522	1.25987	1.43247	1.38392	1.28736	1.37803	0.872538	0.972308	1.10753	1.38247	1.10251	-0.466654	1.40775	0.888187	1.27225	0.940767	1.4528	1.48467	0.994076	0.0126262	0.0434434	0.65471	1.09974	1.11264	0.802129	0.447408	0.431901	0.6188	1.08252	1.11529	0.731752	0.601013	0.627465	0.33275	0.892873	0.896735
3232	A_19_P00318525	lincRNA:chr11:70513943-70672862_R	lincRNA:chr11:70513943-70672862_R	lincRNA:chr11:70513943-70672862 reverse strand	-0.913587	-0.656699	-0.649314	-0.278036	-0.123382	-0.626831	-0.468877	-0.110644	-0.367455	-0.745617	-0.34187	0.0595569	-0.340743	-0.0107264	-0.226771	-0.244935	-0.347135	-0.18484	-0.428383	-0.244419	-0.668565	-0.994725	-1.31015	-0.654005	0.18097	0.781798	0.789849	0.0350557	0.0877078	0.163271	0.0520913	0.639065	0.639655	0.00748219	0.00701505	0.0309143	0.0599321	0.620084	0.615424	0.011695	0.00553385	0.0209517	0.0225006	0.545475	0.541387
3277	A_23_P101623	ZNF667	NM_022103	ref|Homo sapiens zinc finger protein 667 (ZNF667), mRNA [NM_022103]	-0.537488	-1.04864	-0.43296	-0.315687	0.166461	-0.742584	0.0550414	0.561542	0.315096	0.355204	0.00826761	0.43191	0.59316	0.554828	0.268867	-0.238939	0.103254	0.358894	0.159199	0.427712	-0.268088	-0.525682	-0.0850204	-0.543072	0.652638	1.1405	1.13785	0.809332	0.338681	0.423466	0.193536	0.73164	0.76179	0.0481779	0.181974	0.306845	0.141594	0.743249	0.735984	0.0324873	0.0673031	0.112673	0.0182246	0.53708	0.527274
3280	A_23_P110253	KIT	NM_000222	ref|Homo sapiens v-kit Hardy-Zuckerman 4 feline sarcoma viral oncogene homolog (KIT), transcript variant 1, mRNA [NM_000222]	-0.71268	-0.779112	-0.96879	-0.891277	-0.694655	-1.48119	-0.111154	-0.271795	-0.578122	-1.47333	-0.875135	-0.64261	-0.99506	-0.996675	-0.720141	-1.91082	-0.0946789	-0.367352	-0.957038	-0.686526	-0.773036	-1.85417	-2.06349	-0.528366	0.202921	0.718786	0.652548	0.0458827	0.0521674	0.175067	0.0620197	0.590518	0.561697	0.00867608	0.0535213	0.180444	0.243201	0.668248	0.709609	0.0932694	0.306186	0.468892	0.227293	0.735762	0.707651
3283	A_33_P3401753	FFAR3	NM_005304	ref|Homo sapiens free fatty acid receptor 3 (FFAR3), mRNA [NM_005304]	-2.15517	-2.08695	-1.87068	-2.52632	-2.54525	-3.25749	-2.73909	-3.45235	-1.27669	-2.35066	-3.02112	-1.86459	-2.58496	-2.18433	-2.13655	-3.34691	-3.24953	-3.65336	-2.41236	-2.64788	-2.09042	-2.22987	-1.91268	-1.741	0.705566	1.14372	1.14475	0.880386	0.302077	0.368494	0.985993	2.00621	2.10503	0.99602	0.0010477	0.0138021	0.940515	1.80558	2.10762	0.988665	0.0194174	0.0833688	0.715948	1.17641	1.20931
3296	A_23_P113825	NACC2	NM_144653	ref|Homo sapiens NACC family member 2, BEN and BTB (POZ) domain containing (NACC2), mRNA [NM_144653]	-0.81954	-0.868531	-0.715294	-0.813404	-1.07585	-1.1381	-1.3067	-1.36349	-0.37366	-0.492805	-0.979836	-0.405053	-0.327973	-0.531512	-0.4485	-1.24556	-1.43258	-0.644507	-0.177035	-0.302353	-0.66999	-0.556994	-0.19899	-0.933253	0.722692	1.2066	1.19908	0.898751	0.188143	0.241164	0.949072	1.60665	1.59448	0.99291	0.00428274	0.0197207	0.823985	1.36035	1.46909	0.953265	0.15167	0.263654	0.376003	0.924616	0.919024
3313	A_23_P370682	BATF2	NM_138456	ref|Homo sapiens basic leucine zipper transcription factor, ATF-like 2 (BATF2), mRNA [NM_138456]	-0.0824622	-0.211128	-0.526811	-0.547371	-1.02771	0.216651	0.194816	0.693286	-0.186034	-0.139835	0.246519	0.391649	0.0780025	0.703644	-0.424034	0.509846	0.837076	-0.204141	-0.124031	-0.188523	0.831033	0.130184	0.401741	0.0766831	0.936914	1.45194	1.45658	0.993696	0.00578673	0.0194922	0.513585	1.0482	1.12314	0.532095	0.600771	0.695618	0.38286	0.877255	0.953216	0.274284	0.751483	0.802004	0.313986	0.868386	0.880605
3369	A_23_P137984	S100A10	NM_002966	ref|Homo sapiens S100 calcium binding protein A10 (S100A10), mRNA [NM_002966]	-1.21159	-0.32109	0.231307	-0.476119	-0.684118	-0.527516	-1.10615	-1.52399	-0.808252	-0.73691	-0.882334	1.20044	0.428539	-0.31892	0.109502	-1.10786	-1.04402	-1.5017	0.122284	-0.108872	0.77859	0.708906	1.19335	0.171827	0.988746	2.15372	2.23559	0.997364	0.00372007	0.0458491	0.997846	3.16225	3.22964	0.996719	0.000184832	0.00605806	0.989738	2.48932	2.8563	0.994346	0.00636751	0.0497881	0.631538	1.13547	1.27159
3443	A_32_P776626	RGPD1	NM_001024457	ref|Homo sapiens RANBP2-like and GRIP domain containing 1 (RGPD1), mRNA [NM_001024457]	-0.877142	0.101003	-1.6994	-0.707408	-0.720264	-2.23792	-0.530874	-0.839534	0	-1.30463	0.228734	-0.251132	-0.639003	-2.29624	0.265142	-0.541614	-0.565332	-2.10413	-2.14111	0.231542	-0.193942	-2.2704	-1.11311	-1.45943	0.0607632	0.542943	0.5862	0.00628212	0.0438279	0.178035	0.119881	0.665531	0.672582	0.0195095	0.207174	0.372757	0.0172583	0.402879	0.433714	0.00643572	0.00442137	0.0382944	0.231009	0.61282	0.770872
3470	A_23_P215566	AHR	NM_001621	ref|Homo sapiens aryl hydrocarbon receptor (AHR), mRNA [NM_001621]	-2.54691	-1.94062	-2.35451	-2.47388	-2.9299	-2.46694	-2.20782	-2.36089	-3.42391	-2.64296	-2.61714	-3.52357	-2.94453	-2.88434	-3.04725	-2.37071	-2.44001	-2.31936	-2.87271	-2.33158	-2.19153	-3.85646	-3.62894	-2.35812	0.0753223	0.569755	0.527635	0.0079118	0.00959246	0.0735112	0.108666	0.635878	0.582788	0.0167903	0.0327817	0.126558	0.17239	0.691759	0.648194	0.0458547	0.129865	0.266784	0.351905	0.979066	0.916534
3476	A_33_P3286621	SCARNA16	NR_003013	ref|Homo sapiens small Cajal body-specific RNA 16 (SCARNA16), guide RNA [NR_003013]	-2.5699	-1.93925	-1.42646	-2.11278	-1.45774	-2.57578	-2.33273	-2.90009	-1.18581	-1.13436	-2.14925	-1.39624	-1.67395	-1.84676	-1.04696	-2.04432	-2.3896	-1.9113	-0.750819	-1.91232	-0.849703	-2.31522	-2.21474	-2.48576	0.207607	0.768282	0.811694	0.0485111	0.185092	0.307199	0.587672	0.917755	1.05848	0.685841	0.942738	0.955097	0.228663	0.648549	0.757497	0.0813661	0.158009	0.280387	0.0444387	0.612448	0.622717
3515	A_33_P3380652	ADAM28	NM_021777	ref|Homo sapiens ADAM metallopeptidase domain 28 (ADAM28), transcript variant 3, mRNA [NM_021777]	-2.67044	-3.18802	-2.77035	-2.842	-2.03456	-2.68018	-2.24458	-2.29827	-2.6144	-2.62973	-2.87992	-2.44479	-2.52253	-2.91991	-2.5961	-2.53496	-1.6513	-1.80045	-2.66123	-2.7405	-0.590038	-3.34425	-3.40617	-2.92427	0.149293	0.782695	0.774029	0.0232063	0.0617239	0.109393	0.0182371	0.531301	0.532703	0.00442694	0.000595782	0.0065446	0.0372568	0.494497	0.538524	0.00856128	0.00889688	0.0473651	0.066463	0.662513	0.653869
3525	A_19_P00315843	lincRNA:chr17:75085388-75085575_F	lincRNA:chr17:75085388-75085575_F	lincRNA:chr17:75085388-75085575 forward strand	-2.43171	-1.82405	-1.53872	-2.09494	-1.41038	-2.44851	-2.42651	-3.08224	-1.25175	-1.14233	-2.20814	-1.24304	-1.46392	-1.91261	-0.898718	-2.27108	-2.26775	-1.79807	-0.719098	-1.98536	-0.524267	-2.46808	-2.13982	-2.33252	0.180444	0.772661	0.796288	0.0348245	0.12147	0.213202	0.60061	0.935998	1.08767	0.710405	0.932257	0.948245	0.295646	0.637281	0.791864	0.146825	0.207243	0.34355	0.0403487	0.576981	0.586729
3543	A_23_P216225	EGR3	NM_004430	ref|Homo sapiens early growth response 3 (EGR3), mRNA [NM_004430]	-2.48252	-2.06353	-2.87756	-1.44057	0.0305164	-3.23339	-0.717337	-1.75183	-0.895572	-2.12747	-2.51341	-2.44836	-2.09378	0.548035	-1.37074	-3.6803	-1.02996	-0.127112	-1.3354	-2.01037	-0.91081	-2.5432	-3.12447	-2.78198	0.111148	0.623738	0.690599	0.0135909	0.059727	0.184279	0.0872098	0.283098	0.42621	0.0124824	0.0325486	0.160104	0.276377	0.452234	0.728186	0.12515	0.228856	0.405228	0.0471563	0.229637	0.496945
3552	A_33_P3240507	KCTD12	NM_138444	ref|Homo sapiens potassium channel tetramerisation domain containing 12 (KCTD12), mRNA [NM_138444]	0.0414437	-0.0737415	-0.0260334	-0.424865	-0.534724	-0.227311	-0.321928	-0.0956812	0.0901359	-0.281308	-0.358416	-0.314422	0.0489499	-0.268967	-0.550231	0.0899804	-0.485191	-0.579906	-0.769867	0.0642644	-0.108862	0.140933	0.357493	0.387948	0.888843	1.3283	1.31493	0.98682	0.0163544	0.0304883	0.943068	1.5008	1.50147	0.992239	0.00169255	0.00563465	0.918323	1.49994	1.58461	0.984783	0.0176388	0.0486291	0.907554	1.38363	1.41667
3556	A_23_P120048	BAZ2B	NM_013450	ref|Homo sapiens bromodomain adjacent to zinc finger domain, 2B (BAZ2B), mRNA [NM_013450]	-1.63405	-2.1113	-1.66194	-1.75952	-1.89158	-1.62071	-1.54984	-0.632113	-2.10726	-1.83039	-1.07886	-2.11363	-1.67242	-1.10912	-1.44553	-1.03839	-0.990476	-1.35044	-1.72449	-1.35664	-1.01215	-2.0437	-1.88938	-1.74612	0.344576	0.927702	0.91912	0.189622	0.524935	0.525358	0.176738	0.683388	0.778482	0.039691	0.1053	0.2164	0.041948	0.597173	0.598455	0.00914122	0.00288253	0.0119247	0.316815	0.80384	0.860974
3571	A_23_P111929	OTUD6B	NM_016023	ref|Homo sapiens OTU domain containing 6B (OTUD6B), mRNA [NM_016023]	-1.01455	-0.842029	-0.955526	-1.2056	-0.417726	-1.13208	-0.24625	-0.948098	-0.548304	-0.500967	-0.836501	-0.354666	-0.735173	-0.364319	-0.391619	-0.990283	-0.31671	-0.527044	-0.237943	-1.08533	-0.0847228	-1.17939	-0.878952	-1.20226	0.380959	0.945611	0.939874	0.250776	0.571277	0.539463	0.18456	0.737724	0.769037	0.0434784	0.102854	0.18963	0.115017	0.68642	0.690056	0.0237041	0.0441845	0.0931977	0.0559419	0.65747	0.649442
3581	A_19_P00317700	lincRNA:chr2:74213652-74220867_R	lincRNA:chr2:74213652-74220867_R	lincRNA:chr2:74213652-74220867 reverse strand	-0.259387	-0.501953	-0.775876	0.337996	-0.224759	-0.288676	0.15455	-0.506139	-0.204982	-0.292355	-0.00521772	-0.0949118	0.180572	0.193344	0.157721	-0.423994	0.0382194	-0.0194305	-0.381872	-0.0330403	-0.415038	-0.545162	-0.747457	-0.381763	0.306331	0.805779	0.872492	0.136292	0.296608	0.42044	0.187824	0.782252	0.803943	0.0451422	0.0803719	0.124179	0.125857	0.70937	0.716552	0.0270104	0.0417478	0.0798571	0.0456478	0.637541	0.635163
3621	A_33_P3319937	LOC100291206	XM_002346973	ref|PREDICTED: Homo sapiens hypothetical protein LOC100291206 (LOC100291206), mRNA [XM_002346973]	1.87387	1.81652	1.61138	1.41894	0.834804	1.79843	0.532977	1.288	0.843208	0.977896	1.36702	0.973332	1.32417	0.669352	1.08624	1.28709	1.22465	0.59986	0.858775	1.59585	0.919968	1.0777	1.05903	1.30407	0.0648441	0.687833	0.688346	0.00670591	0.00411498	0.0122683	0.557703	0.970905	1.07682	0.625838	0.905991	0.924087	0.424481	0.965641	0.957636	0.350104	0.70778	0.623335	0.643218	1.10001	1.1229
3624	A_19_P00321061	lincRNA:chr15:31693375-31696875_F	lincRNA:chr15:31693375-31696875_F	lincRNA:chr15:31693375-31696875 forward strand	-0.594077	-0.647248	-0.842899	-0.347922	-0.0717357	-0.328623	-0.0821267	-0.622858	0.0464592	-0.0344883	-0.290551	0.0164255	0.0212948	0.0894981	-0.0662731	-0.41352	0.0458037	0.0217769	-0.0717357	-0.103093	-0.703681	-0.413593	-0.986061	-0.736966	0.373406	0.935685	0.933778	0.237283	0.561843	0.59523	0.12889	0.740354	0.742296	0.021957	0.0424271	0.0890765	0.0875526	0.677686	0.674709	0.0168177	0.0238834	0.0582087	0.0391464	0.600457	0.598609
3638	A_23_P169154	ERMP1	NM_024896	ref|Homo sapiens endoplasmic reticulum metallopeptidase 1 (ERMP1), mRNA [NM_024896]	-1.32788	-0.717028	-1.50463	-1.7702	-0.159478	-1.62443	-0.292782	-0.905342	-1.31357	-0.991629	-0.613842	-1	-0.71172	-0.60776	-0.826798	-1.07305	-0.383098	-0.799605	-1.08462	-1.19499	-0.646823	-1.7102	-1.59901	-1.87183	0.184517	0.733485	0.79194	0.0366477	0.100769	0.205208	0.0392908	0.471583	0.504206	0.00615789	0.0083797	0.058472	0.0228908	0.503326	0.522732	0.00698121	0.00147358	0.0112055	0.0123902	0.514458	0.516442
3710	A_23_P102582	C20orf24	NM_018840	ref|Homo sapiens chromosome 20 open reading frame 24 (C20orf24), transcript variant 1, mRNA [NM_018840]	-1.20131	-1.73798	-1.2671	-1.59527	-1.94041	-1.50246	-1.9537	-2.20105	-1.58224	-1.42906	-1.8732	-1.3138	-1.32994	-1.19699	-1.58712	-1.49461	-1.98627	-1.59563	-1.19656	-1.55322	-1.60614	-1.5018	-1.29286	-1.18853	0.639537	1.08026	1.09867	0.788381	0.477523	0.504872	0.937915	1.46907	1.51512	0.991619	0.00851801	0.0289098	0.808941	1.27646	1.28686	0.945168	0.0810596	0.110199	0.451047	0.970697	0.976925
3712	A_33_P3368203	A_33_P3368203	A_33_P3368203	Unknown	-0.383673	-0.559247	-0.455254	-0.158262	-0.129714	-0.0482553	-0.818161	0.0836578	-0.507906	-0.0215332	0.0112273	-0.069902	0.126008	0.166753	-0.274175	0.104869	-0.0203918	-0.139474	-0.301098	0.229482	-0.351563	0.0198312	0.140598	0.0351281	0.916643	1.36383	1.39081	0.991325	0.00477507	0.00765237	0.70301	1.19379	1.18898	0.867005	0.195961	0.277129	0.621268	1.08744	1.0898	0.735934	0.407091	0.336864	0.469086	0.991899	0.987527
3721	A_33_P3503279	BOD1P	BM559531	gb|AGENCOURT_6565391 NIH_MGC_119 Homo sapiens cDNA clone IMAGE:5744262 5', mRNA sequence [BM559531]	-0.726625	-0.6368	-0.455254	-0.71157	-0.449447	-0.774232	-0.828652	-0.885716	-0.275634	-0.0598332	-0.480431	-0.73598	-0.111421	0.0521513	-0.25486	-0.324198	-0.679401	-0.147488	-0.0463931	-0.0676388	-0.535302	-0.206451	-0.0713846	-0.387556	0.904122	1.33092	1.33636	0.989498	0.00872928	0.011836	0.931716	1.42228	1.45344	0.990816	0.00564517	0.0140503	0.680824	1.14221	1.14507	0.825958	0.286378	0.284863	0.49559	1.00777	1.03724
3759	A_23_P15174	MT1F	NM_005949	ref|Homo sapiens metallothionein 1F (MT1F), mRNA [NM_005949]	3.08315	3.32322	3.03044	2.59854	2.85753	3.03107	3.1159	2.2712	2.92239	2.91902	2.39447	3.23002	2.70145	2.51837	2.77091	2.14331	1.38324	-0.575554	3.06426	2.55152	2.70012	3.2153	3.29721	3.09254	0.681367	1.12695	1.12959	0.850616	0.292934	0.34575	0.79679	1.27475	1.26572	0.947723	0.0885636	0.157885	0.97037	1.99598	2.26997	0.992514	0.0088521	0.0530736	0.820977	1.27899	1.34256
3773	A_19_P00321813	lincRNA:chr2:152646148-152648600_R	lincRNA:chr2:152646148-152648600_R	lincRNA:chr2:152646148-152648600 reverse strand	-0.0486101	0.166249	-0.333787	0.194048	-0.395738	-0.557416	-0.0689473	-0.0051069	-0.938601	-0.131244	0.0450879	-0.149682	-0.723064	-0.667923	0.0931093	-0.101052	-0.660041	-0.458071	-0.564499	0.00965017	-0.047753	-0.345135	-0.6477	-0.506089	0.0734585	0.705228	0.704976	0.00768429	0.010288	0.0283847	0.257866	0.837768	0.850271	0.0946969	0.184425	0.21753	0.256406	0.809178	0.829076	0.105154	0.252034	0.316382	0.538266	0.996719	1.03627
3774	A_33_P3368358	NEDD9	NM_182966	ref|Homo sapiens neural precursor cell expressed, developmentally down-regulated 9 (NEDD9), transcript variant 2, mRNA [NM_182966]	-0.642384	-0.661293	-0.539421	-0.263034	-0.170946	-0.549766	0.204564	-0.688975	-0.035243	-0.300612	0.167727	-0.132621	-0.0625164	-0.259722	0.00918918	-0.492114	-1.16071	0.0634465	-0.245251	-0.472232	-0.0929426	-0.816487	-0.596861	-0.969016	0.210519	0.830185	0.838972	0.050204	0.0992452	0.116832	0.123718	0.693723	0.731314	0.0205219	0.0452533	0.110502	0.322465	0.803759	0.868559	0.180965	0.431352	0.526816	0.0471404	0.643201	0.640325
4013	A_33_P3252925	PHF17	NM_199320	ref|Homo sapiens PHD finger protein 17 (PHF17), transcript variant L, mRNA [NM_199320]	-3.87852	-3.83128	-4.22061	-4.57609	-3.28889	-3.85154	-2.60123	-2.65178	-3.89064	-3.43006	-3.46613	-3.87526	-3.77886	-2.95256	-3.69332	-3.16389	-2.66865	-2.45101	-3.85098	-3.52035	-2.99267	-4.2026	-3.9695	-4.36216	0.418582	0.951056	0.96106	0.323567	0.799417	0.828861	0.0155377	0.448753	0.473911	0.00423983	0.00296303	0.0309362	0.0253362	0.481784	0.511069	0.00723047	0.0054651	0.034092	0.095347	0.61727	0.673472
4014	A_23_P106463	OAZ2	NM_002537	ref|Homo sapiens ornithine decarboxylase antizyme 2 (OAZ2), mRNA [NM_002537]	-0.887878	-0.798143	-1.28844	-1.35258	-0.907192	-1.08251	-0.137325	-0.648464	-1.57016	-0.647749	-0.245309	-1.26259	-0.80006	-0.480271	-0.860961	-0.522244	0.227713	0.30108	-1.04359	-1.19967	-1.1573	-1.65207	-1.50956	-1.67684	0.0801913	0.683314	0.697576	0.00853433	0.0081562	0.0266363	0.0243247	0.513031	0.553768	0.00487622	0.00132892	0.0137926	0.0119365	0.406216	0.446886	0.00595534	0.00195376	0.0196471	0.0436062	0.575053	0.593966
4041	A_23_P337658	ALPI	NM_001631	ref|Homo sapiens alkaline phosphatase, intestinal (ALPI), mRNA [NM_001631]	0.109383	-0.213152	-0.186126	-0.0641305	0.0585261	0.031511	-0.017702	-0.348251	-0.391579	-0.126757	-0.0139842	0.12988	0.030806	0.087776	-0.0127111	-0.266393	-0.277781	-0.176682	-0.42321	-0.516679	-0.343394	-0.544843	-0.721699	-0.470774	0.0785815	0.710786	0.717823	0.00832391	0.00309618	0.00591131	0.0721922	0.699685	0.692246	0.0100695	0.00449298	0.0104431	0.162472	0.760506	0.772483	0.0411365	0.0237143	0.0261133	0.0440621	0.633449	0.635006
4065	A_23_P99275	KLRB1	NM_002258	ref|Homo sapiens killer cell lectin-like receptor subfamily B, member 1 (KLRB1), mRNA [NM_002258]	0.760007	0.787005	0.294905	0.181913	0.771026	-0.583357	0.104143	1.46632	0.58646	0.864505	0.5484	0.655629	0.471179	1.06572	0.615706	0.614896	0.80886	-0.380922	0.871126	1.14803	0.878939	0.0142607	-0.218449	-0.248466	0.0466983	0.625405	0.634224	0.00499751	0.00386568	0.0208864	0.201206	0.581939	0.717244	0.0525081	0.152223	0.311995	0.0270035	0.563009	0.563913	0.00740489	0.000306148	0.00138852	0.0183063	0.536369	0.548775
4069	A_23_P12343	GSTM3	NM_000849	ref|Homo sapiens glutathione S-transferase mu 3 (brain) (GSTM3), transcript variant 1, mRNA [NM_000849]	4.81381	4.7489	3.80281	4.47813	4.9422	4.60496	4.55423	4.44016	4.47553	4.2049	4.76135	5.08368	4.16865	4.11537	5.13052	3.9507	4.51566	3.59376	5.03956	3.98495	3.83537	3.88901	4.34923	3.84915	0.149835	0.724825	0.72853	0.0233763	0.0986486	0.215542	0.0637941	0.659601	0.661489	0.00890623	0.005746	0.0221473	0.179545	0.676175	0.723386	0.0495213	0.139713	0.252455	0.224845	0.71661	0.783243
4112	A_23_P106362	AQP9	NM_020980	ref|Homo sapiens aquaporin 9 (AQP9), mRNA [NM_020980]	-0.155758	1.38143	0.815364	0.557253	-0.106128	0.778231	-0.779457	-2.53903	0.930828	1.08938	1.17808	1.19994	1.24431	1.35256	1.07832	0.18991	0.924974	1.29389	0.0601209	0.173904	0.402099	-0.76498	-0.385068	0.336129	0.0441676	0.518071	0.550044	0.00479299	0.0167874	0.103988	0.571494	1.02648	1.43297	0.653936	0.532064	0.673836	0.0283736	0.507981	0.503681	0.00755099	0.016623	0.0771337	0.00461627	0.362406	0.355451
4138	A_24_P272313	C2orf55	NM_207362	ref|Homo sapiens chromosome 2 open reading frame 55 (C2orf55), mRNA [NM_207362]	0.14764	0.36206	0.266048	0.06108	0.311032	0.533997	0.78552	1.14532	0.189077	0.287061	0.599492	0.241103	0.0787672	0.316672	0.451002	0.372378	0.7613	0.525114	0.32385	0.0539302	0.931073	0.140799	0.0633382	-0.0698299	0.29462	0.891083	0.896049	0.122245	0.207717	0.139152	0.056857	0.624005	0.650753	0.0080359	0.00709032	0.0308306	0.113701	0.711615	0.72542	0.023327	0.013351	0.022444	0.30305	0.88996	0.891244
4162	A_19_P00802200	lincRNA:chr8:43518693-43531493_F	lincRNA:chr8:43518693-43531493_F	lincRNA:chr8:43518693-43531493 forward strand	-0.189825	-0.402372	-0.665229	-0.733894	0.118941	0.00547514	-0.0624224	-0.0164255	-0.8486	-0.416334	-0.0469209	-0.0350065	-0.0703893	-0.0268666	-0.0584168	-0.547739	-0.482151	0.0272729	-0.516297	0.13047	-0.450869	-0.80585	-0.396758	-0.613391	0.375316	0.923846	0.934051	0.240656	0.542295	0.572179	0.0528535	0.655834	0.653606	0.00756842	0.000749651	0.00238433	0.288375	0.841093	0.862337	0.138368	0.246105	0.27847	0.0733885	0.682225	0.680109
4176	A_24_P152968	AKR1C1	NM_001353	ref|Homo sapiens aldo-keto reductase family 1, member C1 (dihydrodiol dehydrogenase 1; 20-alpha (3-alpha)-hydroxysteroid dehydrogenase) (AKR1C1), mRNA [NM_001353]	0.937003	0.95628	0.856297	0.882374	-0.408956	0.279894	0.325811	0.977829	0.872607	0.530827	0.485785	0.891097	0.834631	1.10231	1.48806	-0.200874	0.101666	-0.433369	0.725968	0.170147	0.860489	1.50521	0.66412	1.17381	0.713597	1.18607	1.18647	0.889272	0.291967	0.363455	0.949294	1.7159	1.79697	0.992934	0.0195397	0.0909172	0.798778	1.40672	1.77936	0.939098	0.169693	0.320263	0.65446	1.1546	1.16115
4190	A_23_P124642	RASGRP1	NM_005739	ref|Homo sapiens RAS guanyl releasing protein 1 (calcium and DAG-regulated) (RASGRP1), transcript variant 1, mRNA [NM_005739]	-2.17082	-3.07011	-2.91555	-2.97678	-2.91473	-3.2883	-2.13371	-2.05774	-2.78042	-2.84666	-2.49174	-3.01675	-2.70006	-2.31408	-2.7071	-2.25585	-1.96893	-2.53907	-2.76687	-2.8544	-1.97635	-3.12648	-3.83081	-3.99379	0.0422105	0.549462	0.568524	0.00463998	0.00579768	0.0469834	0.016542	0.469498	0.485416	0.0043086	0.00689358	0.0540629	0.00837507	0.400603	0.396364	0.00565188	0.00141975	0.0172912	0.0247237	0.517317	0.514913
4198	A_24_P245838	MGAT3	NM_002409	ref|Homo sapiens mannosyl (beta-1,4-)-glycoprotein beta-1,4-N-acetylglucosaminyltransferase (MGAT3), transcript variant 1, mRNA [NM_002409]	-0.801133	-0.210653	-0.044189	-0.826489	-0.704883	-0.502136	-0.956194	-0.346075	-0.454284	-0.875411	-1.426	-0.555303	-0.805282	-0.550364	-0.271005	-0.137569	-0.735883	-0.413238	-1.00366	-0.156375	-1.10365	-0.202968	0.175336	0.233483	0.919265	1.42391	1.50855	0.99167	0.0298102	0.0966055	0.959141	1.61405	1.63161	0.993921	0.00292778	0.0156305	0.850553	1.35728	1.38464	0.965202	0.0669203	0.118614	0.957966	1.63961	1.64721
4243	A_33_P3399150	FLJ42258	BC133018	gb|Homo sapiens FLJ42258 protein, mRNA (cDNA clone IMAGE:40147040) [BC133018]	0.0728924	0.201634	0	0.453051	0.693486	0.551962	0.655353	0.0812238	0.264396	0.363097	0.651051	0.411351	0.505684	0.135464	0.316973	-0.140258	0.273451	0.823921	0.300659	0.320178	-0.867429	0.787696	0.550198	0.660688	0.93126	1.39187	1.41879	0.993101	0.00606398	0.0140506	0.632001	1.11297	1.09793	0.765944	0.353155	0.378576	0.891473	1.41932	1.42264	0.978606	0.0161752	0.0327481	0.804404	1.23992	1.24132
4244	A_23_P112452	GGTA1	NR_003191	ref|Homo sapiens glycoprotein, alpha-galactosyltransferase 1 (GGTA1), non-coding RNA [NR_003191]	0.369661	0.852261	1.40415	0.629761	1.38175	0.691423	1.25919	0.800279	0.470265	1.27804	1.22167	0.233167	1.44276	1.76939	1.35755	0.866734	0.321928	1.03611	1.59046	0.462814	-0.111564	0.219612	0.185762	0.823748	0.168012	0.744601	0.774177	0.0297153	0.126326	0.252776	0.0597688	0.649744	0.640946	0.00839167	0.0179789	0.065251	0.193212	0.722466	0.74565	0.0571731	0.181305	0.294093	0.140267	0.557563	0.616709
4264	A_23_P11543	FUCA1	NM_000147	ref|Homo sapiens fucosidase, alpha-L- 1, tissue (FUCA1), mRNA [NM_000147]	-0.653011	-0.89317	-0.49125	-1.48696	-0.979889	-0.595392	-0.878594	-1.20764	-0.894648	-1.33638	-0.851231	-0.000925695	-0.977026	-0.753104	0.064743	0.50095	-0.367628	-0.924619	-1.39899	-0.904647	-1.16363	-0.826443	-0.789011	-0.827994	0.477509	1.0143	1.03043	0.451411	0.763436	0.806816	0.616787	1.06006	1.08459	0.739785	0.543611	0.532468	0.0427056	0.527169	0.556134	0.00923804	0.00446853	0.0247361	0.381436	0.812092	0.891072
4271	A_23_P24586	ACCS	NM_032592	ref|Homo sapiens 1-aminocyclopropane-1-carboxylate synthase homolog (Arabidopsis)(non-functional) (ACCS), transcript variant 1, mRNA [NM_032592]	-3.56509	-3.58758	-2.76636	-3.45823	-2.33496	-2.78352	-2.27122	-2.27794	-2.39661	-2.98172	-2.01993	-2.58385	-3.11014	-2.34183	-2.95951	-3.49228	-2.65751	-3.65013	-3.09431	-3.45304	-1.99484	-3.04386	-2.73193	-4.01149	0.585475	1.09717	1.15106	0.68895	0.785368	0.844394	0.0566883	0.588077	0.592633	0.0080157	0.0110602	0.0623183	0.382472	0.887933	0.910496	0.273617	0.549208	0.646167	0.164752	0.695579	0.708765
4281	A_23_P146233	LPL	NM_000237	ref|Homo sapiens lipoprotein lipase (LPL), mRNA [NM_000237]	0.960306	1.16758	0.54854	1.59765	2.25716	0.85039	1.60681	1.71982	1.30134	0.787848	2.27938	1.3299	1.45231	2.1809	1.58229	1.46747	1.65789	2.43227	1.63037	1.65015	0.466674	0.791194	0.221959	0.583729	0.088361	0.675107	0.69813	0.00967573	0.0416167	0.127157	0.0143408	0.453503	0.473307	0.00415916	0.00332587	0.0334681	0.0153256	0.49303	0.493566	0.00625743	0.000445567	0.00408991	0.0130843	0.449227	0.482656
4314	A_23_P120845	XBP1	NM_005080	ref|Homo sapiens X-box binding protein 1 (XBP1), transcript variant 1, mRNA [NM_005080]	1.48942	1.36677	1.44841	1.00647	1.15398	0.551895	0.126289	0.516576	1.01462	0.732904	-0.577245	1.06473	0.995658	0.73694	1.1058	0.11445	-0.223151	0.671717	1.82525	0.349497	0.280389	0.928143	1.4267	1.54861	0.487827	0.98985	0.989758	0.474752	0.888909	0.901941	0.945646	1.61298	1.67992	0.992533	0.0136717	0.0613188	0.952948	1.83713	2.13011	0.990439	0.0224647	0.0933298	0.816767	1.30667	1.31543
4324	A_23_P415401	KLF9	NM_001206	ref|Homo sapiens Kruppel-like factor 9 (KLF9), mRNA [NM_001206]	1.58829	1.84438	1.70686	1.00326	0.868854	1.06094	1.10179	0.21932	1.17232	1.32742	0.99413	1.42525	1.39633	-0.010084	1.9473	-0.174662	-0.438345	-1.43429	1.14277	1.21345	0.58634	1.50889	2.27478	1.14487	0.543092	1.11193	1.08738	0.599272	0.698846	0.774519	0.942679	1.82686	1.7972	0.992193	0.0145093	0.0741856	0.844991	1.80576	2.85937	0.962935	0.0745898	0.220209	0.772042	1.56813	1.67341
4328	A_23_P21324	TWIST2	NM_057179	ref|Homo sapiens twist homolog 2 (Drosophila) (TWIST2), mRNA [NM_057179]	1.21604	1.00797	0.878623	1.04301	0.551158	1.29784	1.58696	1.07812	1.88149	-0.903564	1.1557	1.04989	-1.79308	-1.1439	1.69273	0.866063	-0.0808544	0.496117	1.80395	0.974946	0.356499	1.35602	1.37439	0.458383	0.61788	1.0569	1.08886	0.750942	0.906329	0.924452	0.455193	0.962664	0.979953	0.406125	0.827139	0.863331	0.598505	1.08757	1.33357	0.696145	0.612291	0.710761	0.95567	2.32134	4.3633
4356	A_23_P121885	ROPN1L	NM_031916	ref|Homo sapiens ropporin 1-like (ROPN1L), mRNA [NM_031916]	1.83607	2.03489	1.73667	1.38924	1.39696	1.74655	1.19543	0.934595	1.79217	2.0794	0.881118	2.07714	2.16844	1.92985	1.97102	1.34093	0.533213	1.28583	2.35393	1.62673	1.61848	2.54424	2.53721	2.02311	0.952341	1.53714	1.54535	0.995096	0.00754264	0.0348257	0.990766	2.0545	2.1088	0.996316	0.000566565	0.00833112	0.97431	1.98744	2.28385	0.992925	0.0142543	0.0734081	0.793831	1.25365	1.27146
4416	A_23_P100711	PMP22	NM_000304	ref|Homo sapiens peripheral myelin protein 22 (PMP22), transcript variant 1, mRNA [NM_000304]	-0.209656	0.802714	0.00302981	-0.227291	-0.327407	-0.154003	0.100019	-1.1314	-0.204357	-0.108754	-1.02438	0.00671747	-0.177734	-0.0610507	-0.218852	0.000714351	-1.36973	-0.0813759	0.140093	-0.291613	0.0123577	0.0592051	2.04191	0.432857	0.882529	1.94372	1.80282	0.985552	0.0829136	0.254166	0.957764	2.6922	2.42828	0.99379	0.0147623	0.0964122	0.948121	2.89744	2.74601	0.989781	0.0320998	0.137728	0.878899	2.28625	2.13412
4457	ERCC-00012_90	ERCC-00012_90	ERCC-00012_90		-0.243271	-0.471621	-0.124627	-0.410464	-0.516998	-0.748238	-0.261516	-0.870408	-0.56598	-0.242512	-0.0102683	-0.0917925	0.23417	0.152003	-0.629701	-0.795951	-0.544172	-0.415038	-0.654672	-0.122962	-0.386749	-0.678072	-0.19513	-0.839754	0.210658	0.847748	0.827775	0.0502859	0.167236	0.225601	0.509029	1.02527	1.01792	0.522219	0.895362	0.905611	0.548023	1.07818	1.06048	0.599763	0.685207	0.700714	0.0551684	0.637764	0.626713
4470	A_23_P345692	IL17D	NM_138284	ref|Homo sapiens interleukin 17D (IL17D), mRNA [NM_138284]	3.22612	3.71651	3.08447	3.48962	3.58074	3.28595	3.0213	3.34482	3.25657	3.52207	3.78202	3.74717	3.74986	3.8932	3.60031	3.46839	3.60964	3.1599	3.50905	3.767	2.88521	4.06046	3.73597	3.79155	0.91076	1.38507	1.41008	0.990504	0.0173773	0.048278	0.926736	1.46197	1.48044	0.990123	0.00572726	0.0178213	0.780184	1.23874	1.22458	0.926645	0.0615801	0.0511451	0.562632	1.05072	1.04834
4502	A_24_P303874	ENST00000320778	ENST00000320778	ens|Putative uncharacterized protein C9orf62 [Source:UniProtKB/Swiss-Prot;Acc:Q8N4C0] [ENST00000320778]	1.72909	1.87596	1.40721	1.32365	0.73503	1.81508	0.27637	1.0727	0.78651	0.840508	1.25741	1.2141	1.17246	0.546603	1.18956	1.00531	1.01757	0.533429	0.872597	1.34725	0.848955	0.788161	0.848248	1.30919	0.0477146	0.659504	0.653204	0.0050818	0.0077	0.0335358	0.546162	0.942245	1.07384	0.601793	0.982739	0.986827	0.390398	0.951288	0.942736	0.287401	0.640583	0.638007	0.465327	0.995136	0.989037
4507	A_19_P00318354	lincRNA:chr19:56774830-56824754_R	lincRNA:chr19:56774830-56824754_R	lincRNA:chr19:56774830-56824754 reverse strand	0.086805	-0.365419	-0.376305	-0.262193	-0.133978	-0.403578	0.0539388	-0.255655	-0.426751	-0.271912	0.165059	0.133109	0.348802	0.238685	-0.0557878	-0.347922	-1.2854	-0.155278	-0.546281	-0.347922	0.0643208	-0.26628	-0.625605	-0.748218	0.176176	0.803662	0.810923	0.0329948	0.0855258	0.131792	0.155619	0.780863	0.775907	0.0307891	0.0518498	0.0819326	0.443235	0.961496	1.02997	0.386586	0.960989	0.969235	0.0316742	0.58448	0.579184
4552	A_23_P11543	FUCA1	NM_000147	ref|Homo sapiens fucosidase, alpha-L- 1, tissue (FUCA1), mRNA [NM_000147]	-0.698153	-0.750012	-0.5922	-1.57337	-0.879826	-0.503265	-0.858409	-1.05222	-0.554795	-1.31124	-0.761565	0.0404358	-0.887706	-0.634302	0.0912789	0.335604	-0.173732	-0.953387	-1.33239	-0.824084	-1.13155	-0.691934	-0.607647	-0.74162	0.596876	1.13007	1.1199	0.711516	0.336214	0.444903	0.686341	1.09422	1.12677	0.846503	0.372392	0.354371	0.041095	0.582916	0.591708	0.00903329	0.00164237	0.00735706	0.398875	0.846466	0.914249
4604	A_23_P23947	MAP3K8	NM_005204	ref|Homo sapiens mitogen-activated protein kinase kinase kinase 8 (MAP3K8), mRNA [NM_005204]	-3.31352	-3.56735	-3.7462	-3.51221	-3.76066	-4.54034	-3.86543	-3.37046	-3.54669	-4.02475	-4.19171	-4.25409	-3.76285	-3.65797	-3.64485	-4.10796	-3.92263	-3.85121	-3.63585	-3.71428	-3.48085	-4.16517	-4.56489	-3.98399	0.0336279	0.619164	0.627003	0.00401922	0.00168374	0.0108709	0.185067	0.761961	0.771821	0.0437331	0.204564	0.321466	0.214869	0.790589	0.803101	0.0711671	0.134206	0.187584	0.202249	0.785148	0.794165
4626	A_23_P102000	CXCR4	NM_001008540	ref|Homo sapiens chemokine (C-X-C motif) receptor 4 (CXCR4), transcript variant 1, mRNA [NM_001008540]	-4.4562	-4.572	-4.87576	-5.31239	-3.85148	-5.18649	-5.01033	-5.55951	-2.9742	-4.14095	-4.76022	-4.56971	-4.8542	-5.42514	-3.97847	-6.11427	-5.24204	-5.75421	-5.04694	-4.89606	-4.82234	-5.35063	-5.41873	-5.59961	0.0455729	0.622127	0.627616	0.00490562	0.00765681	0.0388611	0.167145	0.613175	0.753641	0.0354173	0.122923	0.263585	0.387894	0.656847	0.913666	0.28301	0.481882	0.610291	0.141557	0.685377	0.715605
4633	ERCC-00014_76	ERCC-00014_76	ERCC-00014_76		-0.380032	-0.100228	-0.371717	0.269187	-0.0552825	-0.553779	-0.571056	-0.710494	0.0404993	-0.407836	-0.0500405	0.154328	-0.0650952	0.0471338	-0.0763509	-0.470402	-0.210218	-0.464505	-0.415038	-0.0398402	-0.619158	-0.358346	-1.05767	-0.594436	0.0969596	0.696789	0.713577	0.011019	0.0284817	0.0894672	0.352984	0.875616	0.900066	0.213521	0.379754	0.450779	0.171308	0.758601	0.761193	0.0453197	0.0916297	0.151008	0.0508924	0.619849	0.621779
4667	A_23_P10995	RBMS3	NM_014483	ref|Homo sapiens RNA binding motif, single stranded interacting protein (RBMS3), transcript variant 2, mRNA [NM_014483]	-0.17947	-0.395622	-0.163499	-0.314586	-0.111645	-0.301844	-0.0616922	-0.165362	0.438983	0.035624	0.450945	0.597901	0.491855	0.558732	0.258068	0.0998352	-0.221792	0.559426	0.198546	0.318683	-0.179076	-0.502927	-0.0682347	-0.432698	0.371852	0.958188	0.939896	0.234557	0.630583	0.608252	0.285039	0.892343	0.875646	0.122139	0.256654	0.231898	0.163688	0.768106	0.763415	0.0416928	0.0840288	0.123351	0.0192227	0.546437	0.539707
4684	A_23_P214080	EGR1	NM_001964	ref|Homo sapiens early growth response 1 (EGR1), mRNA [NM_001964]	-0.157317	-0.744119	-1.56158	1.06926	4.00445	-0.753443	2.87799	3.9332	1.93801	-0.668472	-0.793751	-0.663731	-0.166582	4.49796	1.24832	-0.23853	2.83879	3.32266	0.322198	-0.434382	0.178716	-0.962296	-1.67381	-1.16154	0.0822178	0.432034	0.590447	0.00880585	0.0642071	0.234169	0.00147874	0.043246	0.103041	0.00337504	0.00116727	0.0367151	0.00398791	0.122737	0.223937	0.00529698	0.00373984	0.049298	0.0170859	0.0528119	0.382399
4688	A_19_P00319270	lincRNA:chr5:66564951-67093417_R	lincRNA:chr5:66564951-67093417_R	lincRNA:chr5:66564951-67093417 reverse strand	-5.17782	-4.95804	-4.38305	-4.50214	-3.16432	-3.68511	-3.99389	-4.24818	-5.07484	-4.95708	-4.03983	-3.96788	-4.16972	-4.77839	-4.34588	-4.09773	-3.70501	-3.41873	-5.35953	-4.93034	-3.11437	-4.88619	-5.40518	-5.13544	0.171329	0.753913	0.776496	0.0310135	0.0948472	0.189442	0.00601221	0.375757	0.403003	0.0036348	0.00025343	0.00629623	0.0150239	0.465981	0.477213	0.00623	0.00104754	0.0102891	0.0399472	0.550725	0.563999
4726	A_19_P00805333	lincRNA:chr15:40828033-40834483_R	lincRNA:chr15:40828033-40834483_R	lincRNA:chr15:40828033-40834483 reverse strand	-0.670936	-0.491283	-0.643434	-0.757144	-0.29045	-0.583354	0.0186157	-0.43296	-0.428844	-0.655845	-0.303011	-0.0248318	-0.173332	0.283793	-0.143364	-0.0453716	-0.558629	0.0117293	-0.524469	-0.178092	-0.288057	-0.591914	-0.593808	-0.754523	0.48736	0.994964	0.999015	0.473695	0.959382	0.94233	0.197291	0.789924	0.810023	0.0502611	0.0692095	0.0956469	0.162348	0.751469	0.762376	0.0410797	0.0522153	0.0750752	0.0450671	0.621549	0.636708
4773	A_33_P3305373	OR8K1	NM_001002907	ref|Homo sapiens olfactory receptor, family 8, subfamily K, member 1 (OR8K1), mRNA [NM_001002907]	-0.160773	-0.194879	-0.755098	-0.452749	-0.146221	0.106915	-0.194087	-0.332017	-0.0892672	0.0901977	-0.233199	0.0966183	-0.0974341	-0.186932	0.0907654	-0.531445	-0.834133	-0.0467309	-0.0974341	-0.0916304	-0.908169	-0.932256	-0.925705	-0.524047	0.126636	0.753018	0.7483	0.0169744	0.0465769	0.0977957	0.0541913	0.637924	0.637734	0.0077219	0.00188262	0.00875309	0.230897	0.753276	0.791934	0.083117	0.19768	0.291351	0.0358254	0.605697	0.600906
4778	A_23_P103361	LCK	NM_005356	ref|Homo sapiens lymphocyte-specific protein tyrosine kinase (LCK), transcript variant 2, mRNA [NM_005356]	0.761213	1.17873	1.23447	0.68147	1.11808	0.101445	0.433349	1.0217	0.667661	0.710903	0.963279	1.48844	1.63341	1.74953	1.43953	0.877564	1.26666	-0.527403	1.03747	1.21459	0.576384	0.736966	0.443687	0.916261	0.235282	0.827746	0.844167	0.066571	0.177489	0.249065	0.511874	0.989107	1.0368	0.528387	0.909638	0.925589	0.12329	0.706472	0.71429	0.0261943	0.0419237	0.0832867	0.0150579	0.530047	0.531363
4783	A_33_P3256883	LOC100131519	XM_001724445	ref|PREDICTED: Homo sapiens similar to hCG1651476 (LOC100131519), mRNA [XM_001724445]	-0.368744	-0.757712	-0.284267	0.247348	-0.0429263	0.314873	-0.967522	-0.336498	-0.938142	0.0153208	0.205675	0.290677	0.405637	0.194757	0.171148	-0.542527	-0.641664	0.199506	0.102281	0.264934	-0.522111	-0.243114	-0.50489	-0.283615	0.470133	0.937014	0.981579	0.434822	0.808285	0.842923	0.374168	0.898696	0.936765	0.24861	0.757856	0.804117	0.542325	0.966443	1.04497	0.588356	0.980205	0.982714	0.0491661	0.642171	0.647141
4839	A_23_P140738	FAM38A	NM_001142864	ref|Homo sapiens family with sequence similarity 38, member A (FAM38A), mRNA [NM_001142864]	-2.07511	-1.44597	-0.63311	-1.03077	-1.87114	-2.16343	-1.28566	-1.43517	-0.61174	-0.936927	-1.44195	-0.805644	-0.901	-0.93314	-1.14021	-1.59497	-1.13774	-0.706348	-0.889692	-1.03205	-0.81954	-1.08306	-1.00311	-0.684085	0.754664	1.22194	1.31884	0.927384	0.213269	0.369935	0.945704	1.6642	1.71595	0.99254	0.00536569	0.031643	0.789033	1.2858	1.2732	0.932795	0.0927444	0.13227	0.433675	0.976713	0.969901
4892	A_23_P92349	FGFRL1	NM_001004356	ref|Homo sapiens fibroblast growth factor receptor-like 1 (FGFRL1), transcript variant 1, mRNA [NM_001004356]	1.5335	1.51134	1.37789	1.74832	1.9817	1.55225	1.03656	1.86379	1.62605	1.67779	1.89134	2.26648	1.93213	2.08406	2.12191	0.779942	0.742783	0.419712	1.76582	1.30275	1.89691	1.47764	1.10948	1.67637	0.377844	0.927172	0.935252	0.245163	0.474078	0.496539	0.30519	0.863083	0.873091	0.145804	0.457976	0.540977	0.675019	1.0511	1.29539	0.818152	0.600667	0.691348	0.0572236	0.632504	0.636831
4946	A_19_P00332318	lincRNA:chr14:75079922-75089072_R	lincRNA:chr14:75079922-75089072_R	lincRNA:chr14:75079922-75089072 reverse strand	-0.545278	-0.382796	-0.398867	-0.489805	-0.651271	-0.716829	-0.449201	-0.676281	-0.00930774	-0.438325	-0.807355	-0.904558	-0.770887	-0.581836	-0.374926	-0.65341	-0.824695	-0.165424	-0.703212	-0.545969	-0.221116	-0.973106	-1.04861	-0.808531	0.0713208	0.713386	0.70952	0.00743044	0.00119704	0.00124531	0.180956	0.800911	0.806742	0.0416984	0.0232142	0.0177969	0.201294	0.793197	0.802737	0.0621184	0.0821133	0.0940911	0.287568	0.874432	0.87771
4963	A_24_P250227	NR1D1	NM_021724	ref|Homo sapiens nuclear receptor subfamily 1, group D, member 1 (NR1D1), mRNA [NM_021724]	1.76883	1.55221	2.10154	2.29336	2.03875	1.83898	1.69295	1.77805	1.97215	2.17526	2.31642	1.8465	2.36907	2.63784	2.4147	2.32193	2.20893	2.315	2.147	2.47191	0.923058	1.55911	1.2639	1.38565	0.0885238	0.68332	0.701392	0.00969977	0.016258	0.0533042	0.110949	0.739742	0.744424	0.0173158	0.00783155	0.011976	0.0203728	0.532319	0.531351	0.0067325	0.000166095	0.00094115	0.0273165	0.531221	0.546943
4982	A_23_P207981	SOCS6	NM_004232	ref|Homo sapiens suppressor of cytokine signaling 6 (SOCS6), mRNA [NM_004232]	0.145299	-0.844517	-0.569365	-1.07162	0.0696054	-0.634352	-0.453211	-0.322732	-0.402099	-0.466907	0.0347653	0.0947188	0.223896	0.38558	0.0161197	-0.286523	-0.16665	0.116324	-0.584962	0.140633	0.28399	-0.953154	-0.985403	-0.150334	0.394295	0.911451	0.956154	0.275559	0.706772	0.785426	0.188093	0.795223	0.780952	0.0452821	0.162995	0.266522	0.143672	0.706324	0.686553	0.0332747	0.0583848	0.127454	0.0324818	0.54279	0.526858
5065	ERCC-00116_142	ERCC-00116_142	ERCC-00116_142		-0.621782	-0.387025	-0.408806	-0.552018	-0.192645	-0.332017	-0.548553	-0.834133	-0.225881	-0.230076	-0.101377	0.132894	-0.128948	0.0061261	0.0715533	-0.866734	-1.12928	-0.231099	-0.11171	-0.187331	-0.404392	-0.332196	-0.834458	-1.14296	0.23418	0.845859	0.827121	0.0657643	0.165587	0.241102	0.230379	0.827233	0.818014	0.0718575	0.217433	0.307125	0.438094	0.879191	0.971957	0.37647	0.72114	0.782267	0.0475328	0.599603	0.592079
5089	A_23_P416894	PION	NM_017439	ref|Homo sapiens pigeon homolog (Drosophila) (PION), mRNA [NM_017439]	-1.21723	-1.41122	-1.02512	-1.38217	-1.32786	-1.23594	-1.08787	-1.10103	-1.35809	-1.13551	-1.15693	-1.20363	-1.27757	-1.48414	-1.0429	-1.03056	-1.32118	-1.63204	-1.52964	-1.36199	-0.922702	-1.83681	-1.79384	-1.72247	0.0697369	0.691108	0.704458	0.00724715	0.00207389	0.00475839	0.0527602	0.660295	0.660117	0.00755782	0.000296462	0.000457575	0.0572667	0.63369	0.631951	0.0112812	0.00115838	0.00290469	0.0990944	0.723652	0.723513
5114	A_33_P3392447	BCL10	NM_003921	ref|Homo sapiens B-cell CLL/lymphoma 10 (BCL10), mRNA [NM_003921]	-1.11692	-1.0977	-0.632791	-1.50926	-0.258119	-0.821662	-0.818453	-0.915786	-0.209141	-0.220729	-0.346324	-0.448175	0.169925	0.189478	-0.256775	-0.569857	-1.08778	-0.120294	-0.402438	-0.415038	-0.0429087	-1.19319	-0.863628	-0.854699	0.626439	1.06683	1.09221	0.766145	0.56704	0.630318	0.288191	0.821577	0.865457	0.125651	0.184686	0.240713	0.242671	0.777278	0.81439	0.0928133	0.202386	0.280648	0.0226163	0.513582	0.526012
5142	A_23_P101623	ZNF667	NM_022103	ref|Homo sapiens zinc finger protein 667 (ZNF667), mRNA [NM_022103]	-0.814088	-0.639019	-0.120888	-0.589386	0.0042246	-0.472853	-0.413238	-0.382965	0.218265	0.140343	0.31366	0.0775092	0.124726	0.558785	0.267174	-0.0874627	0.290996	0.402827	-0.0367585	0.393011	-0.0184569	-0.736966	-0.418118	-0.712341	0.427584	0.934342	0.971715	0.342197	0.659731	0.692888	0.199757	0.805746	0.823994	0.0516672	0.0803746	0.103901	0.0350905	0.581552	0.574873	0.00830454	0.00172955	0.00813814	0.0205883	0.541306	0.552276
5157	A_23_P209129	LAIR2	NM_002288	ref|Homo sapiens leukocyte-associated immunoglobulin-like receptor 2 (LAIR2), transcript variant 1, mRNA [NM_002288]	-0.701342	-0.92338	-0.0606627	-1.0742	-0.259087	-0.587427	-0.851902	0.26748	0.424592	0.435216	0.204539	0.562595	0.0850204	0.607488	0.385068	0.201399	-0.111389	0.00803731	0.40691	0.0392891	-0.612886	-0.460841	0.17724	-0.539584	0.883886	1.3174	1.37238	0.985833	0.126578	0.257665	0.591114	1.04135	1.08298	0.692463	0.772151	0.817524	0.162357	0.752714	0.737699	0.0410839	0.107887	0.183316	0.0513597	0.626719	0.610847
5181	A_33_P3783235	LOC286052	AK095104	gb|Homo sapiens cDNA FLJ37785 fis, clone BRHIP2028330 [AK095104]	-1.62711	-2.25734	-1.3573	-1.88866	-2.24466	-2.35968	-2.05673	-2.69232	-1.83608	-2.27163	-2.12639	-2.04324	-1.99471	-1.88322	-2.11088	-2.38923	-1.96571	-2.07373	-2.2486	-2.04894	-1.82845	-2.42918	-2.50647	-2.42142	0.0510413	0.612694	0.630479	0.00536665	0.00593456	0.032415	0.335945	0.91284	0.915891	0.18752	0.50729	0.5069	0.214606	0.808264	0.816795	0.0709825	0.0835855	0.0797483	0.089449	0.717131	0.721356
5199	A_19_P00316874	lincRNA:chr2:129153697-129402710_F	lincRNA:chr2:129153697-129402710_F	lincRNA:chr2:129153697-129402710 forward strand	-0.246356	0.0646092	-0.2705	-0.95641	-0.08573	-0.202105	-0.655436	-0.581547	-0.420639	-0.33985	-0.0737096	-0.025091	0.194219	0.0724084	-0.387662	-0.541614	-0.442517	-0.62906	-0.0310269	-0.0979451	-0.263034	-0.617384	-0.561878	-0.527768	0.233339	0.834221	0.845975	0.0651532	0.333365	0.435252	0.313326	0.865952	0.889636	0.15618	0.291589	0.311622	0.36457	0.924873	0.925379	0.243737	0.318405	0.098422	0.0444659	0.636465	0.639261
5207	A_23_P141173	MPO	NM_000250	ref|Homo sapiens myeloperoxidase (MPO), nuclear gene encoding mitochondrial protein, mRNA [NM_000250]	-1.26426	0.0163326	-1.59167	0.952171	0.816596	-0.0216228	0.44654	0.594645	-1.87603	1.0471	-0.171318	-2.2869	0.221387	0.0896372	-1.132	-0.527376	-1.8241	-0.317633	0.767405	-1.89259	-0.259546	-1.45301	-1.34065	0.221969	0.368517	0.695285	0.828035	0.228766	0.487858	0.661852	0.026518	0.457102	0.408406	0.00504778	0.00416587	0.0459756	0.592296	1.34479	1.30908	0.684846	0.551723	0.668016	0.446197	0.791182	0.979828
5227	A_23_P309865	ZNF449	NM_152695	ref|Homo sapiens zinc finger protein 449 (ZNF449), mRNA [NM_152695]	-2.79222	-2.41708	-1.87525	-2.48321	-2.18213	-2.0209	-1.75266	-1.75475	-2.0459	-2.14543	-1.37885	-2.05205	-2.36669	-1.63607	-2.07263	-1.58496	-1.92649	-2.91141	-2.29768	-1.89255	-1.21865	-2.076	-1.64029	-2.0466	0.920331	1.36227	1.4311	0.991807	0.0472971	0.123343	0.472269	1.00647	0.989475	0.442549	0.970436	0.970612	0.431845	0.959106	0.963644	0.364285	0.772786	0.782216	0.594043	1.05716	1.07696
5237	A_19_P00812355	lincRNA:chrX:102024544-102185719_R	lincRNA:chrX:102024544-102185719_R	lincRNA:chrX:102024544-102185719 reverse strand	-0.0577627	0.841135	-0.499668	-0.15531	-0.273943	-0.131352	-0.65625	-0.811298	-1.11751	-0.210238	-0.318381	-0.578251	-0.817892	-0.849769	0.409458	-1.44197	-0.878481	-1.84677	0.689094	-0.393343	0.536432	0.165358	0.91847	0.186736	0.853494	1.26978	1.38571	0.978283	0.207506	0.368989	0.966991	1.87914	1.82676	0.994618	0.00295033	0.0244059	0.877296	1.8524	2.29261	0.974566	0.0440631	0.152532	0.990756	2.31581	2.27271
5277	A_23_P32404	ISG20	NM_002201	ref|Homo sapiens interferon stimulated exonuclease gene 20kDa (ISG20), mRNA [NM_002201]	-1.28459	-1.54031	-1.07667	-1.63063	-0.236923	0.815577	-0.0897303	-0.777723	-1.20624	-0.798621	-2.21395	1.02367	-2.01017	0.64551	-0.895821	-1.82498	-2.83285	-2.98794	0.493937	-1.78285	-1.7359	0.795555	1.35676	0.217421	0.9995	4.6922	4.61693	0.997822	4.09e-05	0.000949537	0.955481	1.76189	1.95622	0.993569	0.0321603	0.131463	0.999199	5.68673	6.85551	0.995087	0.000545922	0.0152183	0.691014	1.41966	2.46845
5292	A_33_P3222018	CBX3	NM_016587	ref|Homo sapiens chromobox homolog 3 (HP1 gamma homolog, Drosophila) (CBX3), transcript variant 2, mRNA [NM_016587]	-1.61813	-1.50532	-1.05292	-1.86398	-0.77961	-1.45876	-1.74815	-1.90556	-0.653908	-0.840521	-1	-0.803548	-1.19301	-0.527353	-0.620941	-1.06502	-1.152	-0.943816	-0.677398	-0.991964	-0.626114	-1.7622	-1.20455	-1.85143	0.381939	0.934744	0.949139	0.252557	0.668983	0.729855	0.396292	0.887597	0.94669	0.288298	0.641571	0.711527	0.0841727	0.637316	0.642279	0.0161022	0.0215614	0.0645909	0.0372273	0.590217	0.587626
5324	A_32_P143048	ZFYVE9	NM_004799	ref|Homo sapiens zinc finger, FYVE domain containing 9 (ZFYVE9), transcript variant 3, mRNA [NM_004799]	1.26691	0.634714	0.783742	0.84951	1.26732	0.95818	1.00769	0.271694	1.07544	0.864884	0.657795	1.47947	0.978394	1.47	1.39478	0.190239	0.517998	0.453968	1.1973	0.995595	0.18098	0.553599	0.599199	0.678939	0.238916	0.816757	0.852097	0.0692866	0.117582	0.15488	0.197021	0.807546	0.814961	0.050109	0.256409	0.342532	0.508826	0.88105	1	0.520093	0.771103	0.814759	0.0477801	0.608794	0.612258
5370	A_32_P6015	MNX1	NM_005515	ref|Homo sapiens motor neuron and pancreas homeobox 1 (MNX1), transcript variant 1, mRNA [NM_005515]	0.466465	1.19265	0.433934	0.881105	0.918447	1.05508	0.259696	1.27592	1.10373	0.620616	-0.188883	0.491712	1.35935	0.210878	0.664004	-0.0211991	-0.696701	0.169177	0.622217	0.296242	0.466688	1.055	0.814364	1.11548	0.742797	1.16672	1.22792	0.917581	0.230211	0.319618	0.538892	1.05499	1.05504	0.586436	0.625981	0.68105	0.962126	1.88364	2.14118	0.991588	0.0131047	0.0660029	0.722373	1.17034	1.31971
5469	A_23_P405707	A_23_P405707	A_23_P405707	Unknown	-0.391768	-0.306392	-0.533203	-0.0458894	-0.110963	0.130219	0.197406	0.244153	-0.111604	-0.388686	0.856925	-0.0286756	-0.0182622	0.629309	-0.290947	0.527931	0.138339	0.595319	-0.437913	0.12	0.551603	0.0467784	0.0540152	0.4584	0.9294	1.42189	1.42415	0.992894	0.00986812	0.0286944	0.541633	1.05562	1.03671	0.592242	0.663963	0.649104	0.546274	1.02538	1.04814	0.596271	0.8086	0.833251	0.523281	0.980242	1.02302
5484	A_23_P89431	CCL2	NM_002982	ref|Homo sapiens chemokine (C-C motif) ligand 2 (CCL2), mRNA [NM_002982]	1.92768	2.01651	0.793569	4.00116	3.77208	0.143888	1.25487	1.88242	1.84156	0.31667	-0.00942571	0.782693	0.94669	3.19676	2.91133	1.06951	2.22627	3.4358	1.93549	1.66026	2.37764	1.02882	0.756207	1.44996	0.070775	0.336575	0.555051	0.00736682	0.0555705	0.228398	0.272747	0.413395	0.773592	0.109102	0.296532	0.487743	0.0960638	0.451813	0.541745	0.0187409	0.0492962	0.159489	0.435781	0.504137	0.862948
5514	A_23_P122796	HDDC2	NM_016063	ref|Homo sapiens HD domain containing 2 (HDDC2), mRNA [NM_016063]	1.14452	0.629196	0.0878434	0.137747	0.414029	0.147288	0.157347	0.728402	1.00907	0.207632	0.878786	1.01471	1.09418	0.896907	0.922433	0.0124909	-0.0855181	0.223853	0.855343	0.893084	0.925762	0.30455	-0.451427	0.345344	0.232152	0.728962	0.797924	0.0642988	0.140766	0.286995	0.316557	0.828051	0.86642	0.160433	0.228703	0.324455	0.40182	0.841505	0.945326	0.307823	0.533892	0.626627	0.0252885	0.5379	0.547366
5636	ERCC-00111_144	ERCC-00111_144	ERCC-00111_144		-0.312523	-0.500615	-1.13913	-0.298573	-0.0671142	-0.956473	-0.108376	-0.373976	-0.311944	-0.499306	-0.237768	0.0110552	0.104337	-0.0698648	-0.169925	-0.281606	-0.364997	0.135883	-0.0792267	-0.0112711	-0.649836	-0.781879	-0.729266	-0.653104	0.246366	0.873526	0.864981	0.0751186	0.451565	0.530876	0.183679	0.766024	0.76526	0.0430376	0.135814	0.217381	0.119749	0.731795	0.7333	0.0251029	0.00388084	0.00268433	0.0288455	0.599828	0.600444
5684	A_19_P00804862	lincRNA:chr16:30882074-30888674_F	lincRNA:chr16:30882074-30888674_F	lincRNA:chr16:30882074-30888674 forward strand	0.606617	0.397562	0.283269	0.739132	0.528273	1.03388	0.156579	0.0984626	0.889254	1.16549	0.317615	0.583168	0.474537	0.401073	0.387546	0.0848889	-0.0440405	0.364389	0.666342	0.984812	1.1942	1.15433	1.25694	0.510574	0.896941	1.4065	1.44408	0.988305	0.0372641	0.0978223	0.885284	1.41916	1.51741	0.982363	0.069631	0.166557	0.962732	1.80918	1.8553	0.991659	0.0076156	0.0354897	0.856394	1.4354	1.45609
5695	A_23_P31816	DEFA3	NM_005217	ref|Homo sapiens defensin, alpha 3, neutrophil-specific (DEFA3), mRNA [NM_005217]	-3.82483	-1.81591	-4.48224	-0.32912	1.45758	-2.11274	-0.895618	-1.89622	-4.1552	1.51902	-2.78403	-4.71122	-0.876149	-2.00084	-2.93593	-3.51842	-3.96495	-1.21952	2.46127	-4.94266	-1.22145	-4.03362	-4.48145	-2.56121	0.213228	0.307032	0.630862	0.0518212	0.180084	0.418206	0.000676845	0.0969948	0.178178	0.00333087	0.00225737	0.04733	0.353849	0.976167	0.938666	0.226725	0.663879	0.753865	0.261485	0.330504	0.613838
5699	A_32_P797019	ENST00000400340	ENST00000400340	ens|Putative uncharacterized protein ENSP00000383194 [Source:UniProtKB/TrEMBL;Acc:B7WNZ9] [ENST00000400340]	-0.75242	-0.817862	-0.536053	-0.21982	-0.108776	-0.439239	0.182401	-0.00726801	0.150467	-0.505641	-0.0211233	0.0184963	-0.558652	0.391483	0.281346	0.00831528	-0.689832	-0.385653	0.166737	-0.184083	0.0294438	-0.886789	-0.558074	-0.762203	0.347283	0.890599	0.913992	0.19383	0.386807	0.427239	0.0535224	0.635851	0.637741	0.00764482	0.00314548	0.0139964	0.122747	0.636958	0.666669	0.0260247	0.0494992	0.11919	0.0718618	0.602488	0.631258
5774	A_23_P40174	MMP9	NM_004994	ref|Homo sapiens matrix metallopeptidase 9 (gelatinase B, 92kDa gelatinase, 92kDa type IV collagenase) (MMP9), mRNA [NM_004994]	-0.632678	-0.491579	-1.66361	-0.701618	-1.52241	-1.28678	-0.262023	-0.819566	-1.44717	-0.196763	-0.124155	-1.06074	0.141804	-0.288868	-0.607926	0.0781673	0.0861293	1.10434	-0.426645	-0.925433	0.894207	-1.02133	-1.22138	-0.981201	0.206235	0.832675	0.829421	0.0477297	0.439015	0.557913	0.482245	0.882151	0.980521	0.464076	0.718491	0.773212	0.0311706	0.514937	0.528367	0.00785713	0.00288634	0.018557	0.13607	0.594738	0.653239
5801	A_23_P11070	GPR174	NM_032553	ref|Homo sapiens G protein-coupled receptor 174 (GPR174), mRNA [NM_032553]	-1.88168	-2.17374	-2.38894	-2.17792	-1.5025	-2.25467	-1.54189	-1.7069	-1.73858	-1.86263	-1.8082	-1.98571	-2.28838	-1.81432	-1.58893	-1.45078	-1.04182	-1.46587	-1.87447	-2.06774	-0.604309	-2.18297	-2.00284	-2.11994	0.572754	1.03108	1.0496	0.66291	0.717128	0.699006	0.166329	0.769691	0.761326	0.035072	0.0962113	0.155967	0.0468115	0.591058	0.607829	0.00977851	0.00299066	0.0126729	0.413802	0.943704	0.951114
5809	A_23_P149926	AKR1C4	NM_001818	ref|Homo sapiens aldo-keto reductase family 1, member C4 (chlordecone reductase; 3-alpha hydroxysteroid dehydrogenase, type I; dihydrodiol dehydrogenase 4) (AKR1C4), mRNA [NM_001818]	0.178337	0.303491	0.0183785	-0.0273073	-0.128008	0.0841604	-0.043212	-0.550198	0.0612002	0.204255	0.18353	0.112894	0.287866	0.148468	0.0718928	-0.410139	-0.0922164	-0.105061	0.192645	0.328623	-0.0416191	-0.363638	-0.555988	-0.446258	0.0524823	0.670168	0.67546	0.00549438	0.000926623	0.00237503	0.176873	0.805213	0.797722	0.039754	0.106564	0.140498	0.208449	0.799255	0.807541	0.0667689	0.097215	0.109629	0.0478323	0.642504	0.646077
5898	A_23_P362228	C1orf213	NM_138479	ref|Homo sapiens chromosome 1 open reading frame 213 (C1orf213), transcript variant 1, mRNA [NM_138479]	1.75173	1.55686	1.49877	1.93074	1.38532	2.04781	1.93935	2.0217	1.60616	1.72887	1.78812	1.64793	1.66907	1.25934	1.17259	1.4369	1.35173	1.30539	1.42169	1.97637	0.34187	2.24854	1.9257	2.01095	0.873994	1.29559	1.30179	0.983672	0.0273816	0.0447006	0.657683	1.14564	1.12772	0.806604	0.287292	0.338771	0.960051	1.6745	1.66388	0.991339	0.00101007	0.00394402	0.91098	1.44488	1.43532
6038	A_19_P00804694	lincRNA:chr2:114724555-114767355_R	lincRNA:chr2:114724555-114767355_R	lincRNA:chr2:114724555-114767355 reverse strand	3.5929	3.77521	3.6418	4.06308	3.69568	3.81583	3.59167	3.46484	3.54968	3.66339	3.94951	3.67399	3.94359	4.07853	3.01944	3.47683	3.10711	3.04764	3.57426	4.16739	3.06188	3.95642	3.94137	3.76368	0.669765	1.07892	1.10812	0.834722	0.435062	0.419405	0.769176	1.18261	1.18697	0.929591	0.081925	0.0622002	0.950897	1.59625	1.64355	0.990164	0.00310833	0.0110098	0.480834	0.98721	0.998009
6040	A_32_P208403	GNG2	NM_053064	ref|Homo sapiens guanine nucleotide binding protein (G protein), gamma 2 (GNG2), mRNA [NM_053064]	-2.50145	-3.07963	-2.58169	-3.29864	-3.48128	-3.22221	-3.43956	-3.18837	-2.82843	-3.01108	-3.09035	-2.93302	-2.63788	-2.83615	-3.00189	-2.8047	-3.31786	-2.87282	-3.13584	-2.94298	-1.91416	-2.76047	-2.84515	-2.64041	0.587853	1.05785	1.09209	0.69372	0.575423	0.638639	0.944362	1.49576	1.49931	0.992388	0.000852547	0.00218868	0.763177	1.21422	1.22753	0.913631	0.126902	0.142766	0.562153	1.03587	1.0428
6110	A_23_P161909	MS4A3	NM_006138	ref|Homo sapiens membrane-spanning 4-domains, subfamily A, member 3 (hematopoietic cell-specific) (MS4A3), transcript variant 1, mRNA [NM_006138]	-0.996861	-1.03612	-1.21289	-0.527738	0	-0.893084	-0.31719	-0.374026	-1.31703	-0.06311	0.00592482	-1.48862	-0.509328	-0.679427	-0.839205	-0.782806	-0.859821	0	0.0245571	-1.89827	-0.540567	-1.60238	-1.75161	-1.05784	0.0961636	0.69806	0.704643	0.0108882	0.0270437	0.0860578	0.0116354	0.474035	0.479242	0.00398185	0.000873984	0.0123408	0.0888955	0.654357	0.64422	0.0171094	0.0126539	0.038653	0.111977	0.657425	0.668906
6130	A_19_P00801581	lincRNA:chr17:53248801-53260776_R	lincRNA:chr17:53248801-53260776_R	lincRNA:chr17:53248801-53260776 reverse strand	0.0654529	-0.0894981	-0.00543388	-0.0942504	-0.148522	-0.11171	-0.287925	-0.110807	-0.156804	-0.704415	0.0225426	-0.0588938	-0.551015	-0.0991556	0.155651	-0.584962	-0.724994	-0.036792	0.00551699	-0.0909085	-0.0295948	-0.514573	-0.394399	-0.518467	0.0819618	0.734465	0.734278	0.00877113	0.00119403	0.000529471	0.176811	0.805684	0.800146	0.0397252	0.0113203	0.00357411	0.484722	0.904983	0.980102	0.470485	0.722169	0.758246	0.253373	0.838051	0.84037
6131	A_23_P81392	WWC1	NM_015238	ref|Homo sapiens WW and C2 domain containing 1 (WWC1), transcript variant 3, mRNA [NM_015238]	4.07604	4.39661	4.26761	4.19068	4.61981	4.18002	4.31253	4.21516	4.69923	4.67605	5.077	4.96618	4.65389	4.90094	5.00754	4.45331	4.51513	4.69531	4.37445	4.68299	3.91496	4.08129	4.48331	4.09169	0.456495	0.995701	0.982809	0.40447	0.92619	0.922384	0.360717	0.925691	0.931148	0.225983	0.514259	0.516194	0.160712	0.732312	0.748639	0.0403417	0.0671	0.115776	0.0535283	0.652818	0.642369
6137	A_23_P120883	HMOX1	NM_002133	ref|Homo sapiens heme oxygenase (decycling) 1 (HMOX1), mRNA [NM_002133]	3.15331	3.47002	3.14399	2.80593	2.69195	2.97765	2.0701	2.91613	2.66531	2.60709	3.11031	3.09857	3.05968	3.37352	2.89793	2.43057	2.32684	2.87618	3.25612	2.67334	2.66841	3.2585	3.78723	3.43258	0.830699	1.27236	1.28793	0.9706	0.0852707	0.151542	0.966106	1.74667	1.74379	0.994543	0.00450029	0.0306108	0.977073	1.91321	1.95704	0.9932	0.0023509	0.0159907	0.794929	1.25325	1.25802
6138	A_23_P92754	FGFR4	NM_213647	ref|Homo sapiens fibroblast growth factor receptor 4 (FGFR4), transcript variant 3, mRNA [NM_213647]	-1.53456	-1.36611	-1.07325	-1.86556	-0.869196	-1.76554	-1.65893	-1.54857	-0.853633	-0.952171	-1.38904	-0.860416	-1.09278	-0.917274	-0.779457	-0.990051	-1.27673	-0.865166	-0.89136	-1.11879	-0.287487	-1.79999	-1.28951	-1.71895	0.338284	0.899242	0.913009	0.180062	0.497253	0.571757	0.391846	0.888867	0.943496	0.280088	0.5596	0.624954	0.081328	0.667235	0.663106	0.0155204	0.0199576	0.0517397	0.0534036	0.645535	0.63475
6143	A_23_P39525	FAM124B	NM_024785	ref|Homo sapiens family with sequence similarity 124B (FAM124B), transcript variant 2, mRNA [NM_024785]	-2.90973	-3.0417	-2.88469	-3.55818	-3.71089	-2.98395	-3.01168	-3.53852	-2.95759	-2.84268	-2.72093	-3.118	-3.05937	-2.57268	-3.37368	-2.76114	-3.2704	-2.94021	-3.26596	-3.05077	-1.98367	-2.75626	-2.16993	-2.78091	0.873783	1.44825	1.42388	0.983623	0.0274064	0.0875763	0.933564	1.66572	1.64641	0.991062	0.00817756	0.0427546	0.876695	1.4836	1.50407	0.974381	0.0474895	0.108813	0.788486	1.27898	1.29284
6161	A_23_P5853	SAG	NM_000541	ref|Homo sapiens S-antigen; retina and pineal gland (arrestin) (SAG), mRNA [NM_000541]	-1.77576	-1.49251	-1.66281	-1.72096	-1.77137	-2.03498	-2.15699	-2.29568	-1.36576	-1.76722	-1.84652	-1.20605	-1.7404	-1.22814	-1.47053	-1.66784	-1.98933	-1.50204	-1.30052	-1.76317	-0.76303	-1.03979	-0.822712	-1.42153	0.94297	1.50017	1.50846	0.994283	0.00476062	0.0177077	0.987299	1.96937	1.99452	0.996103	0.000348387	0.00438013	0.921018	1.5366	1.5509	0.985308	0.0204897	0.0565591	0.755192	1.22894	1.23393
6237	A_19_P00319519	lincRNA:chr15:77983061-78112566_R	lincRNA:chr15:77983061-78112566_R	lincRNA:chr15:77983061-78112566 reverse strand	-0.763299	-0.610727	-0.345029	-0.485427	-0.320886	-0.465973	-0.157541	-0.798366	-0.383673	-0.0957589	0.0991755	-0.462343	0.0861565	0.103093	-0.0419722	-0.353636	-0.618437	0.0409301	-0.46893	-0.239779	-0.14077	-0.84549	-0.929034	-0.486829	0.255939	0.871857	0.863472	0.0831539	0.223874	0.247753	0.192686	0.798957	0.801734	0.0477164	0.114313	0.167685	0.159564	0.7464	0.75176	0.0398301	0.0769387	0.125044	0.0495041	0.627424	0.62345
6251	A_33_P3210605	A_33_P3210605	A_33_P3210605	Unknown	-0.407102	-0.33787	-0.552098	-0.551347	-0.544936	-0.554925	-0.0780025	-0.0874627	-0.272483	-0.416307	-0.217701	0.107714	-0.222392	0.207233	0	-0.787928	-0.264862	-0.553483	-0.541189	0.0162406	-0.51368	-0.281346	-0.651051	-1.4189	0.295093	0.840225	0.842963	0.122791	0.191445	0.313905	0.181639	0.751184	0.756413	0.042031	0.0999358	0.206974	0.224244	0.760386	0.772579	0.0779854	0.223321	0.347735	0.0519336	0.593576	0.592191
6284	A_33_P3402646	ENST00000390435	ENST00000390435	ens|Putative uncharacterized protein ENSP00000374942 [Source:UniProtKB/TrEMBL;Acc:A6NDU7] [ENST00000390435]	-0.409876	-0.74454	-1.00331	-1.17052	-0.993977	-0.923586	-0.251305	-0.10561	-0.241889	-1.36861	0.00602379	-0.118182	-0.134301	-0.279423	0.0811368	-0.937588	-0.393343	-0.129958	-0.0450879	-0.119299	-0.610763	0.110807	-0.410932	-0.227667	0.958575	1.56208	1.59623	0.995578	0.00734732	0.037891	0.787854	1.27957	1.32851	0.942313	0.139707	0.244986	0.665868	1.14721	1.20461	0.80541	0.418226	0.508189	0.480004	1.01114	0.999481
6358	A_23_P203173	IL10RA	NM_001558	ref|Homo sapiens interleukin 10 receptor, alpha (IL10RA), transcript variant 1, mRNA [NM_001558]	-2.38513	-0.11815	-1.01418	-2.33487	0.211252	-1.41627	-1.87269	-1.57504	-1.22622	-1.97152	-2.43964	0.11267	-2.20573	-1.2024	-1.58627	-1.48074	-2.52725	-2.58207	-2.63851	-2.36709	-1.78348	-0.939043	1.07462	-0.137568	0.946166	2.61097	3.01506	0.994573	0.0170118	0.132249	0.981376	2.20251	2.59506	0.995713	0.0426224	0.176529	0.992979	4.0897	3.89749	0.994611	0.00493172	0.0503896	0.85289	2.04138	2.50389
6391	A_23_P106362	AQP9	NM_020980	ref|Homo sapiens aquaporin 9 (AQP9), mRNA [NM_020980]	0.429363	0.914514	0.380849	0.92805	-0.116409	0.804481	-0.915188	-2.58908	1.08607	1.09349	1.02638	1.08915	1.34792	1.29568	1.02186	0.274059	0.97294	1.27069	0.685673	0.329184	0.742567	-0.736491	-0.390297	0.614507	0.0412002	0.599551	0.560231	0.00456272	0.0130531	0.0809557	0.636006	1.14663	1.63543	0.772581	0.414987	0.586	0.0528864	0.556302	0.533083	0.0106288	0.0340596	0.120804	0.0114511	0.406041	0.3887
6395	A_23_P106463	OAZ2	NM_002537	ref|Homo sapiens ornithine decarboxylase antizyme 2 (OAZ2), mRNA [NM_002537]	-0.961339	-0.766724	-1.35267	-1.38249	-1.0132	-1.05559	-0.0897944	-0.770246	-1.50454	-0.758297	-0.328303	-1.36651	-0.885636	-0.648802	-1.0145	-0.65058	0.20806	0.260992	-1.11802	-1.2461	-1.14224	-1.6301	-1.50646	-1.7724	0.0896135	0.687653	0.70766	0.00986202	0.0127205	0.0405852	0.0288284	0.515619	0.5685	0.0052343	0.00233978	0.0208541	0.0186511	0.423128	0.478227	0.00656698	0.0048482	0.0360175	0.0622187	0.617633	0.633453
6433	A_33_P3299761	KRT23	NM_015515	ref|Homo sapiens keratin 23 (histone deacetylase inducible) (KRT23), mRNA [NM_015515]	-0.566389	-1.07318	-1.15128	-1.43165	-0.902704	0.644285	0.356144	0.342886	-0.63495	-0.769292	0.882746	1	-1.12499	0.210634	0.864077	0.441052	-0.977168	-1.25634	0.586659	-2.274	0.0515304	0.756848	0.176397	-0.729585	0.981791	2.31493	2.32919	0.997023	0.00357922	0.0441104	0.476924	0.982301	0.979191	0.452576	0.919251	0.941219	0.452878	0.928694	1.06891	0.405768	0.937951	0.955956	0.501892	0.946685	1.16398
6434	A_24_P261734	SLC38A1	NM_030674	ref|Homo sapiens solute carrier family 38, member 1 (SLC38A1), transcript variant 1, mRNA [NM_030674]	-2.576	-2.33481	-2.34306	-2.41256	-2.26965	-2.23474	-1.52508	-1.95957	-2.65657	-2.59081	-1.88502	-2.96133	-2.18268	-2.51182	-2.50687	-3.27174	-1.7999	-2.44108	-2.89402	-2.51355	-2.27981	-3.24076	-3.08781	-2.07519	0.23269	0.818123	0.764115	0.0646849	0.144541	0.273847	0.060273	0.599646	0.575461	0.00845465	0.016832	0.0803055	0.346354	0.813012	0.858874	0.215241	0.538278	0.649389	0.308199	0.879225	0.854133
6457	A_24_P405298	PPP1CB	NM_002709	ref|Homo sapiens protein phosphatase 1, catalytic subunit, beta isoform (PPP1CB), transcript variant 1, mRNA [NM_002709]	-0.459306	-0.915497	-0.677484	-1.07186	-1.40394	-0.894011	-1.22044	-0.829289	-1.23017	-1.07457	-0.645348	-1.21737	-0.364313	-1.27229	-1.23983	-1.24936	-0.76211	-1.09688	-1.09711	-0.808102	-0.79799	-1.41428	-1.18052	-1.18863	0.0863444	0.709565	0.721648	0.00938224	0.0142157	0.038017	0.314931	0.877099	0.889511	0.158284	0.337584	0.360628	0.36351	0.875439	0.913068	0.242026	0.365289	0.375796	0.329391	0.774325	0.85958
6500	A_23_P112452	GGTA1	NR_003191	ref|Homo sapiens glycoprotein, alpha-galactosyltransferase 1 (GGTA1), non-coding RNA [NR_003191]	0.330367	0.5592	0.965512	0.73099	1.50789	0.972518	1.22819	0.937843	0.407013	1.7637	0.837627	0.315202	1.57191	1.54331	1.30946	0.964705	0.616806	0.962718	1.4823	0.849121	0.321366	0.0145646	0.272776	0.599189	0.16911	0.784687	0.788098	0.0301398	0.0891753	0.15996	0.025605	0.549117	0.551825	0.00497572	0.00097291	0.00932281	0.0737991	0.625985	0.63686	0.0140668	0.020612	0.063229	0.0918309	0.523451	0.568523
6502	A_23_P404481	S1PR1	NM_001400	ref|Homo sapiens sphingosine-1-phosphate receptor 1 (S1PR1), mRNA [NM_001400]	-0.969591	-1.38587	-0.849583	-1.88787	-1.3856	-1.29004	-2.20092	-2.27485	-0.277885	-0.62626	-2.01125	-1.24871	-1.21832	-1.20595	-1.45381	-1.23704	-2.34394	-0.667953	-1.21345	-1.58037	-1.12705	-0.98048	-0.609029	-0.911922	0.821148	1.3143	1.35013	0.966767	0.0863085	0.195097	0.96822	1.85768	1.97846	0.99472	0.00374254	0.0318288	0.941737	1.71751	1.81566	0.988851	0.0198396	0.0774177	0.85039	1.31916	1.30674
6513	A_24_P119545	ENST00000366784	ENST00000366784	ens|Inositol-trisphosphate 3-kinase B (EC 2.7.1.127)(Inositol 1,4,5-trisphosphate 3-kinase B)(IP3 3-kinase B)(IP3K-B)(IP3K B) [Source:UniProtKB/Swiss-Prot;Acc:P27987] [ENST00000366784]	-2.05129	-2.76423	-2.43542	-2.16347	-2.05226	-4.44786	-3.6131	-5.10298	-2.32487	-2.95029	-3.86021	-3.03503	-2.72895	-4.28961	-2.07842	-4.95017	-5.13098	-3.33644	-2.29234	-3.17817	-2.58932	-3.83487	-3.69525	-3.13345	0.00510909	0.437279	0.43074	0.00245489	0.000224292	0.00572287	0.689042	0.875716	1.47237	0.84996	0.665433	0.767635	0.71121	0.877632	2.00627	0.863281	0.504072	0.647926	0.337963	0.806358	0.898415
6554	A_32_P206104	A_32_P206104	A_32_P206104	Unknown	-0.131995	0.540192	-0.169925	-0.489925	-0.767219	-0.848962	-1.152	-0.444301	-0.213831	0.287058	0.40576	-0.811929	-0.849583	0.264934	0.10257	0.0210616	-1.08992	0.10164	0.360589	0.423599	-0.303129	-0.0569023	0.135515	-0.150377	0.605135	0.99498	1.07452	0.727365	0.862475	0.889033	0.972642	1.69601	1.73366	0.995075	0.0011444	0.00856756	0.592393	1.1574	1.25723	0.685024	0.38021	0.491029	0.775783	1.27285	1.46686
6568	A_33_P3388067	ZNF735	NM_001159524	ref|Homo sapiens zinc finger protein 735 (ZNF735), mRNA [NM_001159524]	-1.28113	-1.43962	-1.22882	-1.38803	-0.458924	-1.89272	-1.06711	-1.11242	-0.852194	-0.876424	-0.687875	-0.617812	-1.04071	-0.583214	-0.375292	-0.764097	-0.480972	-0.0544477	-0.882278	-0.623353	-0.21399	-1.36311	-1.31794	-1.62946	0.382785	0.934036	0.945075	0.254098	0.435779	0.34979	0.239726	0.766325	0.81127	0.0790953	0.309899	0.433401	0.0265929	0.536087	0.541016	0.0073616	0.000644531	0.00406971	0.0479071	0.616578	0.622291
6581	A_24_P209455	GIMAP4	NM_018326	ref|Homo sapiens GTPase, IMAP family member 4 (GIMAP4), mRNA [NM_018326]	1.0587	1.83007	2.07233	1.56508	1.72274	0.633013	0.798312	0.720845	1.04239	1.70264	1.89648	2	1.65926	2.17271	2.03666	1.50144	1.56013	0.463044	1.45288	1.71025	-0.439847	1.05508	0.684746	0.991326	0.0374031	0.590818	0.599909	0.00428248	0.00781845	0.046556	0.570005	0.918155	1.04631	0.65094	0.829214	0.860307	0.0491366	0.574043	0.597827	0.0100967	0.00379621	0.0181504	0.0104212	0.486256	0.494059
6625	A_19_P00320823	lincRNA:chr6:155203224-155205268_F	lincRNA:chr6:155203224-155205268_F	lincRNA:chr6:155203224-155205268 forward strand	-1.30097	-1.51763	-1.62507	-1.36257	-1.00951	-1.06099	-0.890566	-1.29386	-1.40872	-0.63005	-1.54146	-0.711524	-1.69256	-1.95522	-1.21101	-1.3973	-1.15463	-0.862861	-0.545504	-1.13311	-0.580563	-1.84294	-1.94902	-1.89012	0.0859038	0.733354	0.734292	0.00931916	0.00375675	0.00458764	0.0199818	0.559829	0.557791	0.00455176	0.000105755	0.000483114	0.0542701	0.640497	0.640495	0.0108312	0.000709477	0.00129392	0.262347	0.685548	0.794127
6690	A_33_P3593546	MARK3	NM_001128918	ref|Homo sapiens MAP/microtubule affinity-regulating kinase 3 (MARK3), transcript variant 1, mRNA [NM_001128918]	-2.44013	-2.53344	-2.94543	-2.35729	-2.53217	-2.40029	-1.59458	-1.96676	-2.35733	-2.23303	-2.03084	-2.61114	-2.35969	-2.22745	-2.56017	-2.61534	-1.91298	-2.78909	-2.6938	-2.55261	-2.60978	-3.0248	-3.28322	-2.85627	0.0683217	0.711046	0.706279	0.00708677	0.0170426	0.0476858	0.0230763	0.510836	0.541807	0.0047809	0.00196853	0.0191035	0.077576	0.607869	0.644288	0.0147806	0.0167126	0.0547682	0.047703	0.635768	0.638153
6715	A_24_P148796	MST1	NM_020998	ref|Homo sapiens macrophage stimulating 1 (hepatocyte growth factor-like) (MST1), mRNA [NM_020998]	1.20491	0.883284	1.2179	1.13619	1.53615	0.955602	1.39612	1.24553	0.960987	0.629323	1.41415	1.7829	1.70664	1.02493	0.734468	0.913185	1.12205	1.26485	1.08249	1.16138	1.3328	0.543929	0.565183	0.931156	0.0989047	0.74466	0.731725	0.0113444	0.0139816	0.0274903	0.0620713	0.65624	0.656454	0.0086827	0.00541508	0.0206372	0.252901	0.846384	0.84197	0.101898	0.208288	0.222147	0.0375336	0.554268	0.558834
6717	A_23_P92499	TLR2	NM_003264	ref|Homo sapiens toll-like receptor 2 (TLR2), mRNA [NM_003264]	0.544251	1.61702	0.675225	1.04822	0.463369	0.815321	-0.209729	-1.18829	0.323493	0.747813	1.50314	0.899199	1.59719	1.63559	1.04182	0.550364	0.515148	0.202896	0.982513	0.148773	0.965894	-0.0470568	-0.456267	1.14027	0.0953002	0.635045	0.60389	0.0107478	0.0485502	0.183041	0.599897	1.17095	1.24154	0.709075	0.618822	0.727802	0.250594	0.787696	0.770259	0.0997946	0.246167	0.389324	0.0281445	0.487765	0.460009
6776	A_23_P351757	PLCD3	NM_133373	ref|Homo sapiens phospholipase C, delta 3 (PLCD3), mRNA [NM_133373]	-0.663535	-0.596532	-0.703867	-1.30299	-1.28531	-0.927273	-1.25566	-1.36159	-0.683204	-0.96591	-0.973943	-0.622596	-0.70594	-1.12171	-1.06567	-1.25032	-1.51824	-1.55003	-0.919978	-0.781746	-0.428765	-0.779467	-0.815895	-0.40876	0.592549	1.09804	1.08219	0.703043	0.463164	0.532781	0.928576	1.45551	1.46748	0.990384	0.00638561	0.0186613	0.921369	1.52653	1.51733	0.985375	0.0107773	0.0299403	0.609845	1.10558	1.09518
6794	A_33_P3374180	A_33_P3374180	A_33_P3374180	Unknown	-0.457473	-0.950075	-0.950095	-0.533535	-0.639003	-0.918503	-0.934754	-1.3357	-0.302699	-0.266861	-0.296242	-0.566346	-0.0839624	-0.203534	-0.312384	-1.09115	-1.50978	-0.76685	-0.426672	-0.18813	-0.6554	-0.95056	-0.839843	-1.00811	0.28539	0.854727	0.870629	0.111915	0.218627	0.250672	0.499672	1.00346	1.01329	0.501898	0.894345	0.895347	0.563509	0.967692	1.0825	0.630313	0.900164	0.919188	0.0535737	0.63257	0.636396
6795	A_33_P3265194	ENST00000397671	ENST00000397671	ens|Putative cleavage and polyadenylation specificity factor subunit 4-like protein [Source:UniProtKB/Swiss-Prot;Acc:A6NMK7] [ENST00000397671]	-0.436099	-0.397924	-0.709813	-0.672116	0.15078	-0.526629	0.199309	-0.376913	-0.254929	-0.129283	0.0783052	-0.373933	-0.518467	-0.005496	-0.61276	-0.104698	-0.54868	0.0220263	-0.19513	-0.295045	-0.132103	0.0426443	-0.0323005	-0.195762	0.928796	1.40344	1.41736	0.992826	0.00342456	0.0068829	0.554036	1.03189	1.06953	0.618247	0.719596	0.747793	0.818629	1.2705	1.3148	0.9505	0.080157	0.108009	0.752395	1.16828	1.20004
6862	A_23_P211878	FLNB	NM_001457	ref|Homo sapiens filamin B, beta (FLNB), transcript variant 2, mRNA [NM_001457]	-1.28233	-1.24755	-0.732213	-1.45028	-1.44411	-0.760137	-1.0738	-0.843185	-1.02335	-1.30931	-1.29626	-0.999512	0.0334701	-1.36972	-1.55709	-1.44094	-1.76055	-1.97906	-0.601804	-1.22094	-0.937481	-0.729226	-0.836372	0.462658	0.955279	1.88225	1.79145	0.995329	0.0168468	0.0945964	0.834995	1.70238	1.5655	0.96647	0.0498028	0.152215	0.982095	2.533	2.39984	0.993677	0.0064415	0.0461124	0.760925	1.33013	1.43186
6908	A_23_P113825	NACC2	NM_144653	ref|Homo sapiens NACC family member 2, BEN and BTB (POZ) domain containing (NACC2), mRNA [NM_144653]	-0.812285	-0.860765	-0.542122	-0.651616	-1.08708	-0.951281	-1.32233	-1.39518	-0.385111	-0.580952	-0.9719	-0.68342	-0.267885	-0.58461	-0.584962	-1.42396	-1.49572	-0.970265	-0.372514	-0.493698	-0.624443	-0.436239	-0.367641	-0.647577	0.777385	1.17454	1.18792	0.943631	0.106014	0.0917654	0.96799	1.6233	1.65074	0.994701	0.000754732	0.00406781	0.905808	1.54413	1.70443	0.982126	0.0297505	0.0877023	0.543874	1.01529	1.03757
6943	A_33_P3293645	A_33_P3293645	A_33_P3293645	Unknown	0.0764522	0.0451663	-0.623436	-0.169925	-0.16711	-0.27609	-0.350909	-0.138923	-0.161463	-0.0424353	-0.0365259	0.231119	0	0.200078	0.252981	-0.0334229	0.106165	-0.382111	-0.521167	0.025445	-0.520779	-0.483248	-1.04439	-0.303907	0.10771	0.739566	0.741697	0.0129243	0.0672752	0.158305	0.200213	0.786321	0.797054	0.0519309	0.0641303	0.111449	0.0662815	0.619473	0.625153	0.0127341	0.0107093	0.0390436	0.0472969	0.605047	0.607112
6953	A_23_P216845	GFI1B	NM_004188	ref|Homo sapiens growth factor independent 1B transcription repressor (GFI1B), transcript variant 1, mRNA [NM_004188]	-3.1051	-2.90516	-3.76826	-3.26195	-3.37176	-3.07658	-3.63034	-3.38166	-3.27346	-3.01188	-3.79912	-3.7087	-3.48494	-4.06773	-3.71847	-3.66548	-3.45374	-3.40102	-3.38039	-3.33169	-3.2362	-2.63846	-3.32694	-2.98912	0.739579	1.20495	1.20934	0.914759	0.245096	0.361773	0.822849	1.31414	1.31607	0.961228	0.0763785	0.135115	0.927421	1.56962	1.57281	0.986494	0.0148179	0.0430135	0.961908	1.71314	1.72011
7087	A_33_P3325165	PAGE3	NM_001017931	ref|Homo sapiens P antigen family, member 3 (prostate associated) (PAGE3), mRNA [NM_001017931]	1.31504	1.42492	1.06998	1.85865	2.15078	1.79869	1.14694	2.06265	2.09849	1.80888	2.10121	1.92451	1.80443	2.10339	1.79373	1.7902	1.39796	1.9742	1.68429	1.92015	0.777102	1.76877	1.88106	1.99733	0.909317	1.35591	1.41334	0.990293	0.0268176	0.0701572	0.501941	1.0326	1.03634	0.506827	0.704371	0.749201	0.691987	1.15926	1.15849	0.840361	0.213962	0.205865	0.427827	0.956631	0.962316
7150	A_23_P250800	ST3GAL6	NM_006100	ref|Homo sapiens ST3 beta-galactoside alpha-2,3-sialyltransferase 6 (ST3GAL6), mRNA [NM_006100]	-3.56655	-3.6033	-3.56772	-3.54194	-3.05598	-3.71627	-3.60087	-3.0076	-3.67711	-4.02611	-2.95429	-3.81899	-3.7959	-3.24487	-3.50075	-3.06338	-2.93411	-2.98483	-3.59041	-3.29417	-2.99612	-3.90234	-4.20961	-3.68189	0.161556	0.787012	0.788193	0.0273172	0.0266382	0.0378252	0.0861697	0.657734	0.678156	0.0123004	0.0202834	0.0670003	0.0439238	0.586887	0.591096	0.0093956	0.00692629	0.0291116	0.256286	0.800695	0.834445
7213	A_23_P351757	PLCD3	NM_133373	ref|Homo sapiens phospholipase C, delta 3 (PLCD3), mRNA [NM_133373]	-0.626456	-0.824788	-0.560579	-0.941106	-1.42939	-0.85934	-1.22993	-1.09655	-0.942119	-0.675757	-1.05585	-0.791247	-0.536601	-0.976062	-1.01062	-1.11398	-1.37711	-1.58732	-0.837996	-0.97183	-0.30843	-0.53484	-0.544833	-0.465542	0.752175	1.1612	1.16818	0.925406	0.111853	0.089308	0.949177	1.54139	1.572	0.992921	0.0015174	0.0066139	0.945521	1.5632	1.56689	0.989411	0.00159712	0.00431914	0.753319	1.18264	1.19884
7239	A_23_P107173	MEOX1	NM_004527	ref|Homo sapiens mesenchyme homeobox 1 (MEOX1), transcript variant 1, mRNA [NM_004527]	-0.0144512	0.148863	0.139403	0.332937	0.111421	0.00535322	-0.208399	-0.457011	0.260123	-0.0435016	0.252981	0.13493	-0.204358	0.215729	0.510484	0.209453	-0.371255	0.223194	0.314381	0.147958	0.0627356	-0.316028	-0.386417	-0.199938	0.0868684	0.729157	0.734744	0.00945774	0.00374325	0.00518332	0.299648	0.884138	0.887975	0.139008	0.336897	0.340785	0.194339	0.727184	0.758988	0.0578437	0.115611	0.1899	0.165188	0.779883	0.781354
7281	A_19_P00812111	lincRNA:chr1:98449226-98449846_R	lincRNA:chr1:98449226-98449846_R	lincRNA:chr1:98449226-98449846 reverse strand	-0.0237161	0.231495	0.0521513	-0.0810717	-0.0911477	-0.3249	-0.086218	-0.643418	0.044669	-0.100694	0.262193	-0.333425	-0.217418	0.121745	0.358047	-0.487978	0.153521	0.106199	0.129283	0.277664	-0.0964761	-0.56809	-0.338584	-0.434668	0.0734466	0.710221	0.716803	0.00768285	0.00234415	0.00400783	0.289269	0.885802	0.883903	0.126868	0.362076	0.375167	0.176673	0.70975	0.737211	0.0480224	0.0891864	0.159178	0.213646	0.804285	0.821827
7302	A_23_P164179	TOB1	NM_005749	ref|Homo sapiens transducer of ERBB2, 1 (TOB1), mRNA [NM_005749]	-1.01553	-1.06993	-0.918849	-1.2414	-1.35639	-1.7014	-1.69269	-1.88571	-0.795299	-0.986868	-1.93212	-0.851639	-0.818932	-2.26724	-1.03228	-2.60886	-1.94582	-2.43756	-1.12392	-1.19503	-1.38146	-0.732748	-0.85242	-1.39836	0.606096	1.06436	1.08005	0.72918	0.712538	0.737946	0.949703	1.60142	1.63604	0.992977	0.00592273	0.0273119	0.918622	1.68228	1.9957	0.984842	0.0529749	0.158183	0.604139	1.15521	1.32872
7321	A_23_P120883	HMOX1	NM_002133	ref|Homo sapiens heme oxygenase (decycling) 1 (HMOX1), mRNA [NM_002133]	3.23996	3.43428	3.12119	2.82831	2.72135	3.00348	2.00943	3.01226	2.83849	2.64757	3.04309	2.95116	3.13887	3.27746	2.88804	2.40023	2.12249	2.89296	3.23924	2.72127	2.63706	3.2409	3.73029	3.44926	0.803377	1.24413	1.24966	0.958546	0.0993011	0.157838	0.955695	1.67977	1.68325	0.99359	0.00873888	0.0484255	0.980054	1.97514	2.046	0.993487	0.002621	0.0193145	0.821229	1.2824	1.27857
7388	A_33_P3260016	NEDD1	NM_152905	ref|Homo sapiens neural precursor cell expressed, developmentally down-regulated 1 (NEDD1), transcript variant 2, mRNA [NM_152905]	-2.3526	-2.34997	-1.75888	-2.71822	-2.42391	-2.46126	-2.38465	-1.77218	-2.81284	-2.07161	-1.72169	-2.94606	-2.44781	-2.21246	-2.18701	-2.5271	-1.94629	-1.55537	-2.75376	-2.47605	-2.18109	-2.90889	-2.86904	-3.05312	0.0489849	0.62031	0.65518	0.00518894	0.00853825	0.0423321	0.0544771	0.610983	0.658075	0.00775504	0.00368664	0.0185937	0.0530814	0.59841	0.611544	0.0106571	0.00375476	0.0151488	0.178837	0.738455	0.762374
7421	A_19_P00318230	lincRNA:chr7:130727594-130737307_R	lincRNA:chr7:130727594-130737307_R	lincRNA:chr7:130727594-130737307 reverse strand	-0.287194	0.17202	-0.598479	-0.608564	-0.162272	-0.651413	-0.750806	-0.174477	-0.097676	-0.708717	-1.11703	-0.819918	-1.12147	-0.841228	-0.728814	-0.824406	-0.931412	-0.522752	-0.616271	-1.01155	-0.684686	-0.406946	-0.21792	0.0379178	0.663844	1.07922	1.12979	0.826204	0.528065	0.601688	0.726166	1.16948	1.18639	0.89223	0.250674	0.312439	0.935928	1.56025	1.55437	0.987942	0.00382781	0.0110883	0.961609	1.6668	1.65324
7434	A_33_P3610406	ECEL1P2	NR_028501	ref|Homo sapiens endothelin converting enzyme-like 1, pseudogene 2 (ECEL1P2), non-coding RNA [NR_028501]	1.14684	1.31316	1.77916	1.838	1.23533	0.685128	0.901996	1.25166	1.60585	0.260099	1.88483	1.57154	1.47954	1.05957	1.67534	1.20196	1.79617	1.64903	1.26096	1.91691	1.56577	1.48075	1.95161	1.6852	0.683262	1.12471	1.14693	0.853112	0.373646	0.458034	0.952083	1.60332	1.61679	0.993227	0.00349562	0.0179771	0.609942	1.10119	1.10607	0.716471	0.512707	0.549643	0.786483	1.25872	1.25806
7436	A_24_P314571	ENST00000293743	ENST00000293743	ens|Kinetochore protein Spc24 (hSpc24) [Source:UniProtKB/Swiss-Prot;Acc:Q8NBT2] [ENST00000293743]	1.10392	0.595283	0.814856	0.489749	0.863937	0.211504	0.310929	0.648155	0.648387	1.05636	1.24338	0.936106	0.608232	1.11247	0.977633	0.475338	0.499987	-0.282693	0.726436	1.08049	-0.217753	0.478896	-0.0325545	0.263034	0.0875929	0.697859	0.709176	0.00956301	0.0166166	0.052191	0.252898	0.823052	0.839541	0.0902143	0.198885	0.265871	0.179812	0.748137	0.772695	0.0496629	0.0820413	0.133528	0.0535487	0.637755	0.642098
7465	A_33_P3281795	MGLL	NM_007283	ref|Homo sapiens monoglyceride lipase (MGLL), transcript variant 1, mRNA [NM_007283]	1.85889	1.82246	2.16243	1.90866	1.79703	1.46011	1.69435	1.65161	2.1847	1.7419	1.72999	2.13394	2.03062	1.82953	2.01585	1.87004	1.65551	1.90852	1.84425	1.95983	2.03062	2.37153	2.00506	2.24217	0.797933	1.20556	1.21837	0.95572	0.0837064	0.0899019	0.928233	1.4725	1.47512	0.990336	0.00224943	0.00621011	0.825918	1.28296	1.29049	0.954232	0.0603506	0.0746833	0.718814	1.15719	1.16062
7522	A_24_P213161	NLRP2	NM_017852	ref|Homo sapiens NLR family, pyrin domain containing 2 (NLRP2), mRNA [NM_017852]	1.30867	0.314397	-0.778484	1.15981	-0.222084	0.127351	0.647328	0.344829	-0.120752	-1.1606	-0.571541	0.0896944	1.07978	1.0558	0.310021	1.21573	0.0358008	-0.688207	0.535804	-0.484131	0.528439	-0.904697	0.491712	-0.212622	0.148533	0.571689	0.637767	0.0229696	0.133467	0.331381	0.213165	0.780971	0.768011	0.05987	0.189861	0.329468	0.156733	0.611066	0.657286	0.0385911	0.110884	0.246959	0.0465642	0.533264	0.533548
7560	A_33_P3308716	ENST00000390282	ENST00000390282	ens|V5-6 protein Fragment [Source:UniProtKB/TrEMBL;Acc:Q5NV92] [ENST00000390282]	0.432465	0.733635	0.139	0.618403	0.767389	0.773797	1.12286	0.282252	1.14143	1.20211	1.0217	1.11886	1.17754	1.21935	1.1455	0.900103	0.284881	1.08573	1.07189	0.971787	-0.0500405	0.806089	0.453174	0.245683	0.510373	1.01573	1.01483	0.525951	0.913244	0.923475	0.265369	0.843036	0.852835	0.101774	0.303839	0.38336	0.266823	0.812419	0.830284	0.115275	0.327405	0.41624	0.0561847	0.636368	0.631097
7599	A_33_P3343010	ENST00000409646	ENST00000409646	ens|Small EDRK-rich factor 2 (4F5rel)(h4F5rel)(Gastric cancer-related protein VRG107) [Source:UniProtKB/Swiss-Prot;Acc:P84101] [ENST00000409646]	-0.616673	-0.344647	-0.536053	-0.395927	-0.261198	-0.0824622	-0.503169	-0.788496	-0.0277985	-0.584962	-0.0976634	-0.253419	-0.0517151	0.0901977	0.150176	-0.55141	-0.794811	-0.396353	-0.0838315	-0.39119	-0.460024	-0.82927	-0.794811	-0.545969	0.203623	0.841793	0.833585	0.0462693	0.0775204	0.0633885	0.20194	0.793976	0.808625	0.0529384	0.116738	0.169398	0.277058	0.770185	0.826628	0.125876	0.245175	0.335753	0.0421725	0.635994	0.633377
7659	A_23_P130444	ZNF701	NM_018260	ref|Homo sapiens zinc finger protein 701 (ZNF701), mRNA [NM_018260]	-2.68154	-2.62789	-2.4599	-2.74565	-2.28801	-2.38187	-2.23549	-1.80509	-2.07195	-2.27071	-2.10935	-2.29118	-2.47534	-1.03991	-2.20892	-1.59812	-1.32193	-1.05618	-2.31399	-2.26563	-1.27302	-2.66054	-2.29298	-2.6514	0.59532	1.07195	1.06368	0.708482	0.519245	0.48525	0.171827	0.776616	0.796508	0.0374536	0.0663199	0.106805	0.0430459	0.55079	0.564801	0.00928182	0.0105529	0.045966	0.188355	0.598949	0.72334
7661	A_23_P113825	NACC2	NM_144653	ref|Homo sapiens NACC family member 2, BEN and BTB (POZ) domain containing (NACC2), mRNA [NM_144653]	-0.484357	-0.809776	-0.719676	-0.498479	-1.06022	-1.02593	-1.18875	-1.29331	-0.374687	-0.561133	-0.886533	-0.418257	-0.317864	-0.626233	-0.349008	-1.25142	-1.3693	-0.896701	-0.308645	-0.544736	-0.685689	-0.391091	-0.367495	-0.426838	0.750474	1.16987	1.1731	0.92403	0.086918	0.0615101	0.973907	1.67392	1.67022	0.995172	8.69e-05	0.000164234	0.830375	1.43293	1.61174	0.956401	0.0600522	0.13911	0.55305	1.03781	1.04155
7709	A_23_P12113	FLVCR1	NM_014053	ref|Homo sapiens feline leukemia virus subgroup C cellular receptor 1 (FLVCR1), mRNA [NM_014053]	-3.7964	-3.54662	-3.87147	-3.5923	-3.64193	-3.76634	-3.48862	-3.39152	-3.12899	-3.23847	-3.82231	-3.66552	-3.37159	-2.97642	-3.51842	-3.53397	-3.63479	-4.1464	-3.21365	-3.83061	-2.5803	-3.93256	-4.32944	-4.51301	0.0585799	0.686686	0.675625	0.00606526	0.00622007	0.0224381	0.0444554	0.62738	0.6179	0.00666493	0.00204252	0.0108113	0.0571805	0.625844	0.617774	0.011268	0.00451839	0.016486	0.02045	0.525743	0.534257
7718	A_33_P3239184	LOC100134235	XM_001719493	ref|PREDICTED: Homo sapiens similar to hCG1642820 (LOC100134235), mRNA [XM_001719493]	0.969153	1.16476	1.13142	0.769588	0.885722	1.00467	0.910046	0.345112	1.2745	1.19443	0.431123	1.25162	1.09492	0.872554	0.82705	0.749108	0.191402	0.383354	1.37173	0.981876	0.986217	1.53499	1.35721	1.30007	0.868605	1.30484	1.30232	0.98238	0.0165604	0.0245768	0.930035	1.50822	1.48579	0.990587	0.00559658	0.0219655	0.960613	1.72345	1.74158	0.991407	0.00380844	0.0189857	0.813936	1.24798	1.24943
7733	A_33_P3606685	LOC283403	BC038743	gb|Homo sapiens cDNA clone IMAGE:5268545 [BC038743]	1.59229	1.627	1.30753	1.39871	1.37997	1.18296	1.48273	1.42853	1.29525	1.24332	1.61471	0.672116	1.10309	1.53163	1.34248	1.29584	1.29778	0.887772	1.25856	1.49099	0.70691	1.02484	0.546348	1.20645	0.0747348	0.689837	0.697963	0.00783945	0.00870006	0.0317397	0.145339	0.746855	0.754979	0.027095	0.0279221	0.0591686	0.20374	0.778945	0.78518	0.0636786	0.0818372	0.122173	0.366852	0.874882	0.913826
7734	A_33_P3268507	CEACAM1	NM_001024912	ref|Homo sapiens carcinoembryonic antigen-related cell adhesion molecule 1 (biliary glycoprotein) (CEACAM1), transcript variant 2, mRNA [NM_001024912]	-1.93947	-2.04928	-2.45997	-2.27358	-2.42332	-2.68852	-1.69203	-1.94935	-1.63206	-1.43344	-2.61599	-2.1079	-1.6372	-1.65025	-2.39148	-2.05948	-1.66761	-1.98736	-2.01317	-2.44128	-0.77863	-2.41071	-2.61644	-2.64822	0.135579	0.76426	0.771198	0.0192386	0.0316193	0.0542764	0.229486	0.748227	0.793407	0.0711933	0.138802	0.234188	0.122366	0.685193	0.705239	0.025906	0.0376016	0.0796393	0.0321687	0.585574	0.583666
7737	A_23_P253542	SMPX	NM_014332	ref|Homo sapiens small muscle protein, X-linked (SMPX), mRNA [NM_014332]	0.330779	0.108524	0.23173	0.483875	0.637431	0.403495	0.654224	0.291603	0.0710394	0.403495	0.304334	0.54466	0.651497	0.52624	0.781248	-0.157214	-0.0874627	0.796465	0.371717	0.512205	-1.01251	0.141092	-0.663436	-0.401897	0.0659855	0.676635	0.659772	0.00682886	0.00992307	0.0417349	0.0309543	0.585144	0.5701	0.00541131	0.00211731	0.0158101	0.193781	0.700391	0.753823	0.057511	0.157102	0.273291	0.0316016	0.557309	0.550785
7785	A_24_P250922	PTGS2	NM_000963	ref|Homo sapiens prostaglandin-endoperoxide synthase 2 (prostaglandin G/H synthase and cyclooxygenase) (PTGS2), mRNA [NM_000963]	-1.03928	-2.00968	-2.35088	-0.203092	-0.861336	-1.5122	-1.55313	-0.66015	-1.42321	-0.752805	-0.867329	-1.96651	0.101445	0.0919224	-1.45533	-0.634206	0.0339474	0.104796	-0.903704	-1.70368	-0.249476	-2.3399	-2.64455	-2.48015	0.047526	0.397621	0.538415	0.00506607	0.0179007	0.119734	0.00546637	0.381715	0.406221	0.0036026	0.000203411	0.00479061	0.00323252	0.26401	0.304423	0.00523792	0.000770452	0.0148328	0.0154776	0.224127	0.311454
7840	A_23_P40718	PARVB	NM_001003828	ref|Homo sapiens parvin, beta (PARVB), transcript variant 1, mRNA [NM_001003828]	0.754317	0.944819	0.661937	0.707594	0.963911	0.462057	0.208516	0.520486	1.49152	1.04844	0.657812	0.828137	0.355054	1.61891	0.996927	0.493429	0.969541	0.82143	1.33042	0.210404	0.648175	0.723011	1.29684	1.48802	0.842678	1.35003	1.37053	0.97488	0.0514127	0.108248	0.931448	1.5574	1.60157	0.99078	0.0175778	0.0649333	0.775404	1.28924	1.29776	0.923149	0.198244	0.28325	0.662171	1.12842	1.25974
7929	A_23_P415395	MBD3L1	NM_145208	ref|Homo sapiens methyl-CpG binding domain protein 3-like 1 (MBD3L1), mRNA [NM_145208]	1.46625	1.31428	1.65973	1.47595	1.76318	1.64663	1.64159	1.86802	2.13079	2.26447	1.86072	2.24312	2.27743	2.28177	1.95891	1.75281	1.43013	1.78151	2.14274	2.14864	1.41473	2.20441	1.87138	1.82358	0.917756	1.40675	1.40041	0.991473	0.00578371	0.0135149	0.737954	1.18405	1.1684	0.903659	0.11536	0.103061	0.71571	1.18636	1.18592	0.868304	0.230489	0.265034	0.20055	0.817391	0.808021
7932	A_23_P157875	FCN1	NM_002003	ref|Homo sapiens ficolin (collagen/fibrinogen domain containing) 1 (FCN1), mRNA [NM_002003]	-0.698469	-1.74797	-1.78901	-1.54185	0.911341	-0.396907	-0.667223	-0.730376	-0.550543	-0.477517	-0.054277	-0.495738	-0.446308	-0.139606	-0.0950769	-1.25983	-0.581583	-0.282202	0.288608	-1.01863	0.631907	-1.02892	-1.87957	-1.25207	0.585328	1.01863	1.11863	0.688655	0.839927	0.882263	0.0243188	0.406839	0.507774	0.00487576	0.00867632	0.0678473	0.109742	0.584402	0.628068	0.0222229	0.0572926	0.154533	0.0183222	0.502656	0.512526
8046	A_24_P46130	ACPP	NM_001099	ref|Homo sapiens acid phosphatase, prostate (ACPP), transcript variant 1, mRNA [NM_001099]	-2.65671	-4.38325	-4.21951	-4.32013	-3.81683	-3.08947	-2.81776	-3.80879	-3.83693	-4.00857	-3.40056	-2.46173	-4.21583	-3.90998	-4.28436	-3.33316	-3.77574	-1.55314	-3.39355	-3.96562	-3.93818	-3.76056	-4.15258	-5.03395	0.378698	0.689933	0.874892	0.246695	0.312431	0.502422	0.0510691	0.532939	0.557691	0.0073679	0.0155836	0.0852023	0.216255	0.718098	0.742779	0.0721452	0.193096	0.328808	0.214422	0.531801	0.677339
8085	A_23_P113825	NACC2	NM_144653	ref|Homo sapiens NACC family member 2, BEN and BTB (POZ) domain containing (NACC2), mRNA [NM_144653]	-0.661253	-0.837365	-0.584962	-0.622416	-0.943723	-1.03568	-1.27632	-1.35826	-0.3284	-0.410232	-0.876747	-0.424546	-0.305356	-0.406322	-0.422981	-1.17801	-1.39113	-0.745102	-0.194466	-0.452477	-0.607066	-0.347617	-0.11623	-0.656509	0.809701	1.24543	1.24709	0.961643	0.070519	0.0936779	0.975679	1.72534	1.73378	0.995306	0.000897644	0.00662258	0.891923	1.49313	1.6167	0.978725	0.0550829	0.134094	0.514491	1.01474	1.0175
8129	A_23_P326080	DEFA4	NM_001925	ref|Homo sapiens defensin, alpha 4, corticostatin (DEFA4), mRNA [NM_001925]	-2.77118	-1.49626	-4.04046	-1.02284	0.3747	-2.16176	-1.05747	-1.79381	-3.88636	0.198644	-2.15227	-4.59021	-0.392316	-1.60802	-2.31707	-2.84462	-3.97715	-1.63248	0.264242	-5.08644	-0.777371	-3.62226	-3.31467	-2.36663	0.236517	0.475211	0.669254	0.0674841	0.191835	0.413886	0.00252874	0.218797	0.296803	0.00343367	0.00280647	0.045842	0.46505	0.931138	1.00383	0.430301	0.908313	0.933534	0.289825	0.331966	0.844048
8156	A_23_P8913	CA2	NM_000067	ref|Homo sapiens carbonic anhydrase II (CA2), mRNA [NM_000067]	2.69263	2.82067	2.19158	2.64184	1.85623	1.86087	2.04056	2.6922	1.49051	2.09087	1.78721	3.46291	2.80615	1.64277	2.51336	3.32764	1.77818	2.1208	2.17536	1.93345	0.821895	1.70025	1.83803	1.9589	0.0248686	0.586843	0.579807	0.00346339	0.000944884	0.00741201	0.295535	0.801084	0.871164	0.134106	0.218689	0.300167	0.157793	0.558548	0.658481	0.039051	0.0804316	0.19398	0.186295	0.506658	0.627716
8174	A_23_P120883	HMOX1	NM_002133	ref|Homo sapiens heme oxygenase (decycling) 1 (HMOX1), mRNA [NM_002133]	3.18102	3.38621	3.14251	2.77114	2.61273	2.98465	2.06707	2.98545	2.7307	2.56247	3.0677	2.97227	3.13834	3.35206	2.84693	2.39623	2.24527	2.80371	3.25735	2.65525	2.57535	3.18159	3.67382	3.41979	0.791742	1.2331	1.23063	0.95232	0.113426	0.174334	0.956563	1.65951	1.67649	0.993675	0.00790222	0.0430374	0.977531	1.89168	1.9447	0.993245	0.00234232	0.0155997	0.766124	1.21119	1.21615
8192	ETG02_36680	ETG02_36680	ETG02_36680		-0.144948	0.0740006	-0.720775	-0.921287	-0.0796173	-0.113956	-0.0718503	0.110807	0.0134832	-0.0414766	-0.0254226	0.174174	0.030894	0.125012	0.0240455	-0.204358	-0.2205	-0.0497532	-0.306427	-0.0962153	-0.268196	-0.268035	-0.756729	-0.630479	0.39418	0.891913	0.932487	0.27534	0.618969	0.700974	0.0883432	0.706802	0.69881	0.0126833	0.00531758	0.013139	0.151473	0.75401	0.753885	0.0363721	0.0432404	0.0658469	0.0508924	0.638254	0.630951
8205	A_23_P115597	ANKRD26	NM_014915	ref|Homo sapiens ankyrin repeat domain 26 (ANKRD26), mRNA [NM_014915]	-0.0554951	-0.399269	-0.0922164	-0.0191088	-0.13702	-0.647178	-0.869744	-0.597814	-0.760811	-0.484736	-0.923283	-0.361369	-0.684825	-0.324879	0.0140296	-0.541215	-0.724366	-0.523562	-0.650666	0.0830558	-0.253674	-1.13639	-0.620035	-0.425712	0.066962	0.676655	0.679455	0.00693564	0.00870339	0.0356367	0.380492	0.895053	0.921764	0.25965	0.478845	0.546152	0.288414	0.80358	0.842905	0.138412	0.276135	0.36946	0.270951	0.841351	0.84304
8214	A_32_P865708	FAM24A	NM_001029888	ref|Homo sapiens family with sequence similarity 24, member A (FAM24A), mRNA [NM_001029888]	2.10904	2.34941	2.18172	2.18052	2.42572	2.25478	2.27112	2.21205	2.27684	2.28348	2.22345	2.36982	2.66296	2.88562	2.39119	1.76206	2.3349	2.18211	2.43927	2.81896	0.374919	1.96839	2.06741	1.68847	0.193711	0.817287	0.825654	0.041051	0.0461966	0.0459178	0.151016	0.770367	0.777872	0.0290864	0.0144654	0.0175357	0.262005	0.827881	0.842036	0.11051	0.275245	0.331841	0.0387018	0.599598	0.609423
8253	A_33_P3680462	LOC339539	BC043541	gb|Homo sapiens cDNA clone IMAGE:5170739 [BC043541]	0.751742	0.805913	0.541169	0.798366	0.0691619	0.0991081	0.209962	0.807355	0.0287973	0.833462	0.490476	0.503767	0.273268	0.685128	0.841302	0.025091	0.518005	0.778464	0.636079	0.870458	-0.301782	0.448686	-0.287733	0.153875	0.0560333	0.663318	0.664534	0.00582074	0.00514013	0.0240073	0.361731	0.874377	0.909344	0.227647	0.432543	0.512837	0.225222	0.777268	0.797605	0.078724	0.227563	0.32704	0.189052	0.778533	0.780589
8273	A_19_P00800403	lincRNA:chr6:100735579-100742779_R	lincRNA:chr6:100735579-100742779_R	lincRNA:chr6:100735579-100742779 reverse strand	-0.796628	-0.708072	-0.485427	-0.969754	-0.247927	-0.734409	-0.846799	-0.396758	0.0176299	-0.47587	-0.184679	-0.326981	-0.822064	-0.0401571	0.0302463	-0.229303	-0.288978	-0.359815	-0.147226	0.0701043	-0.481367	-0.93206	-0.774232	-1.17699	0.255222	0.857173	0.865523	0.0825309	0.185855	0.211391	0.152338	0.749655	0.765293	0.0295672	0.0477215	0.0900627	0.038205	0.576029	0.583542	0.00867583	0.00127334	0.00639592	0.0966309	0.664166	0.684895
8300	A_33_P3237260	C11orf53	NM_198498	ref|Homo sapiens chromosome 11 open reading frame 53 (C11orf53), mRNA [NM_198498]	1.05889	1.27749	1.1223	1.51581	1.77662	1.76722	1.42539	1.91061	1.7625	1.78541	1.77994	1.52557	1.68054	1.53789	1.97844	1.64338	1.31275	1.6081	1.61356	1.91678	-0.0500186	1.87691	1.68093	1.94321	0.955388	1.49829	1.52888	0.995338	0.00204435	0.00770318	0.602896	1.07713	1.06733	0.71465	0.474856	0.450681	0.663532	1.12316	1.15861	0.802071	0.380616	0.414653	0.778276	1.19321	1.20407
8331	A_23_P106505	LCMT2	NM_014793	ref|Homo sapiens leucine carboxyl methyltransferase 2 (LCMT2), mRNA [NM_014793]	-0.229946	-0.497678	-0.913999	-0.476218	0.239237	0.169667	0.991503	1.14426	-0.618991	-0.805687	0.218281	-0.816673	-0.622254	0.868355	-0.55633	0.522483	0.595608	0.763166	-0.288297	-0.0316456	0.312676	-0.306469	-0.398598	-0.372484	0.666087	1.10997	1.11699	0.829463	0.32651	0.360918	0.0259662	0.479655	0.524894	0.00500412	0.00192438	0.020695	0.215096	0.644969	0.703793	0.0713264	0.110011	0.217191	0.600383	0.768872	1.02345
8418	A_33_P3222105	EIF1AX	NM_001412	ref|Homo sapiens eukaryotic translation initiation factor 1A, X-linked (EIF1AX), mRNA [NM_001412]	0.25907	0.680753	-0.119783	0.710082	1.13993	-0.0399322	1.02776	0.42043	0.11201	0.234029	0.8273	0.984098	1.05202	1.02543	1.0141	0.549796	0.99988	0.489393	0.725343	0.541195	1.18345	0.117544	0.089219	0.545593	0.351525	0.898273	0.909179	0.200537	0.559452	0.638152	0.233654	0.734112	0.777737	0.0743334	0.192589	0.318264	0.0738739	0.658046	0.647426	0.0140807	0.0172083	0.0466211	0.0340152	0.592781	0.583725
8426	A_32_P190769	C1QTNF7	NM_031911	ref|Homo sapiens C1q and tumor necrosis factor related protein 7 (C1QTNF7), transcript variant 3, mRNA [NM_031911]	0.279423	0.125531	0.202144	0.351473	0.269187	-0.369714	0.479029	0.351473	0.347922	0.286972	0.369232	0.36804	-0.0101958	0.244338	0.235103	0.0210616	0.22404	-0.0206842	0.482467	0.359283	0.405993	-0.123806	-0.537096	-0.135718	0.0845243	0.709419	0.719827	0.00912406	0.00434427	0.0106981	0.108408	0.721956	0.715424	0.0167317	0.0628185	0.134217	0.151917	0.749216	0.754911	0.0365555	0.0330456	0.0493651	0.12574	0.725796	0.73601
8455	A_24_P110983	AKT3	ENST00000366539	ens|RAC-gamma serine/threonine-protein kinase (EC 2.7.11.1)(RAC-PK-gamma)(Protein kinase Akt-3)(Protein kinase B, gamma)(PKB gamma)(STK-2) [Source:UniProtKB/Swiss-Prot;Acc:Q9Y243] [ENST00000366539]	1.88021	1.76428	1.69148	1.81114	1.92757	2.09299	2.6094	2.83835	1.86871	1.83019	2.41915	1.92117	1.96348	2.79546	2.08939	1.89281	2.59629	1.79837	1.97626	2.06413	2.3637	1.37482	1.20275	2.08746	0.266766	0.882474	0.845706	0.0930022	0.271647	0.362522	0.0289416	0.571795	0.565876	0.00524359	0.0116997	0.0623512	0.11124	0.652452	0.656962	0.0226352	0.0549376	0.135986	0.12334	0.625101	0.660446
8478	A_23_P11841	ATP2B4	NM_001684	ref|Homo sapiens ATPase, Ca++ transporting, plasma membrane 4 (ATP2B4), transcript variant 2, mRNA [NM_001684]	0.398442	0.482317	1.05842	1.05098	0.936342	0.669249	0.480862	0.926705	0.985616	0.993795	1.24793	0.691652	0.286933	0.368389	0.845753	0.30569	0.234135	0.933136	0.301442	0.910733	0.0733731	0.355762	-0.134093	0.0715942	0.0489115	0.629198	0.642124	0.0051827	0.00877993	0.0435501	0.0481156	0.635604	0.635455	0.00704627	0.00293985	0.013682	0.211044	0.770127	0.798246	0.0685208	0.138513	0.203325	0.185808	0.785679	0.79463
8485	A_24_P555170	A_24_P555170	A_24_P555170	Unknown	2.15497	2.90378	1.84201	2.42721	2.87841	2.7045	2.5707	2.37683	2.61143	2.58496	2.51041	2.21526	2.09187	1.50235	2.9695	2.33459	2.11941	2.84649	2.76384	2.75423	0.834727	2.76184	2.66267	2.95964	0.876905	1.33288	1.42273	0.984336	0.0622087	0.154533	0.672318	1.11405	1.12448	0.827712	0.322612	0.31481	0.748051	1.21322	1.28852	0.900669	0.221252	0.300785	0.974119	1.77977	1.80947
8506	A_23_P89589	PER1	NM_002616	ref|Homo sapiens period homolog 1 (Drosophila) (PER1), mRNA [NM_002616]	1.13007	1.46848	1.43535	1.4121	1.8821	0.577952	1.41742	-0.369521	1.94009	1.65673	1.27797	1.56553	1.64208	-0.00129593	2.12637	-1.22316	-0.101165	0.0390413	1.92875	1.17739	2.1711	0.762402	0.851171	0.769272	0.0487309	0.672328	0.663391	0.00516736	0.000841194	0.00191653	0.43013	0.804687	1.01452	0.354186	0.852061	0.893398	0.705729	0.90883	2.0465	0.856988	0.470358	0.620944	0.290165	0.735113	0.898038
8586	A_33_P3258003	ANKS1B	NM_152788	ref|Homo sapiens ankyrin repeat and sterile alpha motif domain containing 1B (ANKS1B), transcript variant 1, mRNA [NM_152788]	1.95887	2.21973	1.44287	1.79966	2.09886	1.73826	1.64981	2	1.6025	2.42033	2.24843	2.04342	2.3789	2.51713	2.1673	1.69926	1.76985	2.27778	2.14067	2.01522	0.0826137	1.88214	1.63615	1.54749	0.312433	0.878692	0.894695	0.144032	0.395676	0.462682	0.293757	0.877958	0.877481	0.132024	0.275692	0.27913	0.313507	0.871589	0.888513	0.169047	0.330784	0.342454	0.0544198	0.645775	0.645482
8611	A_23_P103361	LCK	NM_005356	ref|Homo sapiens lymphocyte-specific protein tyrosine kinase (LCK), transcript variant 2, mRNA [NM_005356]	0.617364	0.582371	1.57576	1.17395	1.19893	0.254465	0.422755	1.52195	1.14553	1.44964	1.55032	1.4951	1.06485	1.59381	1.08927	1.2299	0.870418	-0.483779	1.23249	1.21345	0.994927	1.12208	0.460323	0.513829	0.244712	0.803086	0.829696	0.0737929	0.286244	0.426115	0.419039	0.862291	0.92115	0.331977	0.642425	0.722564	0.194571	0.790351	0.773008	0.0579821	0.135158	0.198319	0.050137	0.628091	0.61445
8685	A_33_P3398822	ZBED4	NM_014838	ref|Homo sapiens zinc finger, BED-type containing 4 (ZBED4), mRNA [NM_014838]	-0.681959	-0.651623	-0.565598	-0.621237	-0.726007	-0.747235	-0.651623	-0.899369	0.0111837	-0.043795	-0.171078	-0.0101242	0.175087	-0.249614	-0.578268	-0.633286	-0.335123	-0.254138	-0.549497	-0.256717	-0.248466	-0.835482	-0.728326	-0.555214	0.388912	0.951168	0.946479	0.265412	0.512509	0.352255	0.539652	1.03641	1.0333	0.588048	0.699567	0.611813	0.30038	0.875363	0.882778	0.152515	0.236527	0.194987	0.0443774	0.622496	0.625544
8748	A_24_P284353	TMEM107	NM_032354	ref|Homo sapiens transmembrane protein 107 (TMEM107), transcript variant 1, mRNA [NM_032354]	-1.18944	-1.11838	-0.954809	-1.04202	-0.871541	-0.686775	-1.10498	-1.29209	-0.893117	-0.546371	-0.803279	-0.466136	-0.578597	-0.696336	-0.671528	-1.07382	-0.979746	-1.02427	-0.511042	-0.382975	-0.785995	-0.609737	-0.292401	-0.895226	0.909847	1.40971	1.3993	0.990371	0.0113903	0.0290609	0.842299	1.31272	1.3187	0.969332	0.0704017	0.128137	0.771412	1.24817	1.25979	0.920133	0.16925	0.218941	0.475351	0.999437	0.995333
8787	A_24_P398691	ABHD13	NM_032859	ref|Homo sapiens abhydrolase domain containing 13 (ABHD13), mRNA [NM_032859]	-1.21444	-1.6326	-1.17102	-1.88395	-0.808903	-1.73075	-1.52592	-1.53187	-1.0115	-1.11727	-1.19122	-0.957652	-1.03422	-0.682723	-0.958087	-1.30968	-1.05371	-0.963615	-1.22321	-0.994545	-0.632997	-1.88639	-1.26215	-1.78264	0.304973	0.888035	0.880769	0.134609	0.453516	0.545054	0.285442	0.833169	0.878986	0.122584	0.33891	0.436361	0.103055	0.698673	0.68513	0.0204577	0.0320263	0.0711208	0.0429415	0.601451	0.597787
8862	A_19_P00321586	lincRNA:chrX:97828872-98120013_F	lincRNA:chrX:97828872-98120013_F	lincRNA:chrX:97828872-98120013 forward strand	-0.399804	-0.035333	-0.238787	0.00602379	-0.0850816	0.0117772	-0.375039	-0.280809	-0.223833	0.0116818	0.261921	-0.358855	-0.117836	-0.0321804	-0.160465	-0.495529	-0.117357	-0.295933	-0.112329	-0.0890513	-0.840886	-0.843879	-0.666342	-0.576271	0.0651081	0.690927	0.694481	0.00673417	0.0034614	0.00952304	0.0922673	0.698774	0.706219	0.0134007	0.00388847	0.00890582	0.131245	0.735552	0.73734	0.0287917	0.025033	0.0376706	0.0763307	0.693444	0.695534
8905	A_33_P3305749	RARB	NM_000965	ref|Homo sapiens retinoic acid receptor, beta (RARB), transcript variant 1, mRNA [NM_000965]	-0.436099	-0.0721496	-0.0804186	-0.370837	-0.173599	-0.201634	0.113009	0.155278	0.0260892	-0.120294	0.473933	-0.148863	-0.152003	-0.274556	0.231542	-0.178803	0.0482553	0.221614	-0.349713	-0.273194	-0.278976	-0.811182	-0.651234	-0.385593	0.128335	0.771231	0.768692	0.0173861	0.0334776	0.0577722	0.0587386	0.665472	0.663033	0.00826425	0.0032849	0.0115886	0.0619442	0.637907	0.638199	0.012016	0.00617839	0.0193822	0.12355	0.750234	0.743634
8924	A_23_P105833	BIVM	NM_017693	ref|Homo sapiens basic, immunoglobulin-like variable motif containing (BIVM), transcript variant 1, mRNA [NM_017693]	-0.343524	-0.590001	-0.191281	-0.863701	-0.764113	-0.575683	-1.54722	-0.645926	-0.869565	-0.411069	-0.771182	-0.560818	-0.411567	-0.552427	-0.301909	-1.00295	-0.803159	-2.33617	-0.982826	-0.632694	-0.118905	-0.322886	-0.260437	0.0917925	0.807812	1.25094	1.25958	0.960738	0.0974267	0.164878	0.927855	1.6064	1.59188	0.990283	0.0115074	0.0540438	0.875898	1.43369	1.47564	0.974135	0.0421973	0.0929457	0.818291	1.27865	1.2712
8944	A_33_P3276713	HGF	NM_001010931	ref|Homo sapiens hepatocyte growth factor (hepapoietin A; scatter factor) (HGF), transcript variant 2, mRNA [NM_001010931]	-0.147557	-0.966053	-0.574504	-0.650254	-0.27742	-0.746427	-0.787725	-0.619257	-0.726167	-0.566282	0.196801	-0.256672	-0.438478	-0.00518025	0.175754	0.240134	0.033386	0.212994	-0.377069	-0.6399	-0.253756	-0.883354	-0.917832	-0.305292	0.375101	0.920766	0.933949	0.240276	0.598127	0.669644	0.380518	0.945756	0.939602	0.259696	0.648254	0.679337	0.0361521	0.564082	0.550865	0.0084295	0.00262735	0.0148712	0.130682	0.731402	0.722155
8970	A_23_P162589	VDR	NM_001017535	ref|Homo sapiens vitamin D (1,25- dihydroxyvitamin D3) receptor (VDR), transcript variant 2, mRNA [NM_001017535]	-1.5912	-0.889293	-1.20538	-1.92396	-0.862924	-0.268477	0.121126	-0.215325	-1.1275	-0.900747	-0.992602	-0.739215	-1.17726	-1.06575	-0.62435	-0.603079	-1.09953	-0.661173	-1.64392	-1.07893	-0.751556	-0.822994	-1.0847	-1.27276	0.785877	1.23277	1.29167	0.948909	0.166759	0.28824	0.0404956	0.581011	0.587989	0.00627301	0.00651804	0.0362972	0.225022	0.81784	0.815448	0.0785728	0.197654	0.243215	0.426344	0.955	0.967052
9005	A_23_P10873	TLR1	NM_003263	ref|Homo sapiens toll-like receptor 1 (TLR1), mRNA [NM_003263]	-3.97834	-0.746245	-4.6509	-3.6118	-3.40823	-3.87679	-2.12848	-3.46819	-4.18812	-3.65741	-3.5351	-4.42325	-4.69385	-2.33453	-3.31593	-1.50397	-1.78514	-2.06828	-1.02878	-4.09537	-2.2489	-4.69548	-4.56014	-4.09594	0.118444	0.238031	0.621349	0.0151046	0.0875736	0.295159	0.0150474	0.386331	0.477778	0.00420662	0.00481882	0.0482084	0.00164235	0.187665	0.224746	0.00511549	0.000855405	0.0190776	0.355877	0.491919	0.799563
9024	A_33_P3404257	LOC729885	XR_015687	ref|PREDICTED: Homo sapiens similar to pheromone receptor (LOC729885), miscRNA [XR_015687]	-0.504644	0.1065	-0.536432	-0.115038	0.0227201	0.110183	0.0213737	0.107803	-0.0510242	-0.479666	-0.0264722	-0.182591	-0.987453	0.156276	0.133088	-0.278575	-0.736966	-0.0786098	0.029504	-0.171112	-0.429044	-0.362569	-0.762266	-0.527768	0.227116	0.809588	0.830241	0.0607704	0.150402	0.224896	0.0556522	0.656192	0.657019	0.00789262	0.00059213	0.00174627	0.290762	0.817509	0.854337	0.141106	0.328595	0.406112	0.329053	0.824425	0.886223
9095	A_33_P3241696	ENST00000345083	ENST00000345083	ens|Membrane-associated transporter protein (Solute carrier family 45 member 2)(Melanoma antigen AIM1)(Protein AIM-1) [Source:UniProtKB/Swiss-Prot;Acc:Q9UMX9] [ENST00000345083]	-1.2855	-1.37029	-0.0196288	-1.4481	-0.13702	-1.08007	-1.08958	-1.23573	-0.257388	-0.517683	-0.31639	-0.201207	-0.0458037	-0.329501	0.0219426	-0.982513	-1.07635	-0.109347	-0.38255	-0.382407	-0.192273	-1.26993	-1.07015	-1.3297	0.533066	0.799244	0.992751	0.577051	0.533266	0.65567	0.282667	0.754702	0.861388	0.119542	0.208346	0.319196	0.186459	0.645805	0.733918	0.0532834	0.102888	0.205254	0.00907602	0.489223	0.488912
9117	A_19_P00812738	lincRNA:chr5:82343269-82348544_F	lincRNA:chr5:82343269-82348544_F	lincRNA:chr5:82343269-82348544 forward strand	-0.856715	-0.686048	-0.456014	-0.910733	-0.825267	-0.506534	-0.69116	-0.633219	-0.576318	-0.686842	-0.12988	-0.324064	-0.826107	-0.849244	-0.375404	-0.637076	-0.473933	-0.652078	-0.937206	-0.292355	-0.601133	-0.289507	-0.33787	-0.202493	0.917455	1.3573	1.38996	0.991433	0.00806442	0.0157034	0.866566	1.30493	1.31028	0.977424	0.00707762	0.00606273	0.720118	1.16146	1.16198	0.873099	0.118149	0.0635985	0.834998	1.29224	1.34365
9138	A_33_P3251703	CRIP1	NM_001311	ref|Homo sapiens cysteine-rich protein 1 (intestinal) (CRIP1), mRNA [NM_001311]	-2.35342	-1.96542	-1.56669	-1.69469	-1.91181	-1.93977	-2.44742	-2.21935	-1.88676	-2.36865	-2.30264	-1.18121	-1.47421	-1.91904	-1.35411	-2.31065	-1.99169	-2.29092	-1.51596	-2.00168	-1.62221	-1.08135	-0.888513	-1.34647	0.975376	1.70697	1.72236	0.996674	0.00236003	0.0197491	0.990359	2.02779	2.04859	0.996292	0.000205634	0.00273649	0.943393	1.66551	1.78232	0.989099	0.0178279	0.0661581	0.837972	1.31977	1.3539
9190	A_23_P71379	PSCA	NM_005672	ref|Homo sapiens prostate stem cell antigen (PSCA), mRNA [NM_005672]	2.40782	2.76519	2.42649	2.70044	2.61339	2.60117	2.16151	2.07243	2.24135	2.49024	2.64818	2.46744	2.59042	2.54798	2.64712	1.6029	2.20344	2.55273	2.25956	2.80474	0.254833	1.86936	2.22723	1.82811	0.0467817	0.660901	0.651904	0.00500438	0.00264077	0.0108986	0.142098	0.759527	0.757414	0.0260099	0.0611495	0.109796	0.355791	0.854705	0.897628	0.229756	0.547046	0.61956	0.0735314	0.683088	0.674187
9202	A_23_P61127	APOO	NM_024122	ref|Homo sapiens apolipoprotein O (APOO), transcript variant 1, mRNA [NM_024122]	1.45158	2.2837	2.11397	1.96707	1.33116	1.84886	1.2593	1.1889	2.02374	2.08082	0.549919	1.98417	2.32463	1.98104	1.78473	0.853696	0.410428	-0.164082	2.67839	1.49299	1.57626	2.13515	2.96308	2.35477	0.868041	1.45646	1.44289	0.98224	0.0449183	0.134004	0.990349	2.13815	2.14818	0.996291	0.000743775	0.0108756	0.988447	2.62937	2.92542	0.994238	0.00362932	0.0364778	0.793865	1.34013	1.3372
9223	A_33_P3298810	FFAR3	NM_005304	ref|Homo sapiens free fatty acid receptor 3 (FFAR3), mRNA [NM_005304]	-2.76127	-3.03487	-2.81503	-3.13785	-3.40637	-3.72242	-3.409	-3.74132	-1.86636	-3.37983	-3.63306	-2.66973	-3.21996	-2.90597	-2.96843	-3.79304	-4.05418	-3.94721	-3.42159	-3.30663	-3.42534	-2.91306	-2.70164	-2.93996	0.597057	1.05809	1.05588	0.711867	0.553051	0.51712	0.96432	1.63935	1.63392	0.994389	0.000465892	0.00244423	0.897712	1.60242	1.77001	0.980204	0.0268101	0.0881675	0.568164	1.04749	1.05687
9224	A_23_P127475	CCS	NM_005125	ref|Homo sapiens copper chaperone for superoxide dismutase (CCS), mRNA [NM_005125]	-1.59404	-1.89206	-0.977079	-1.24337	-1.08532	-0.100396	0.0555642	-1.11601	-0.790845	-0.917722	-1.56546	0.152717	-1.70523	-1.13978	-1.14835	-1.71387	-1.09723	-1.42227	-0.986354	-1.58079	-0.941478	0.0140981	0.0682497	-1.15895	0.986209	2.18246	2.26907	0.997244	0.00436285	0.048058	0.642328	1.15037	1.30493	0.782836	0.600128	0.701597	0.910837	2.04848	2.10575	0.983238	0.0241997	0.0977139	0.730827	1.33861	1.7324
9256	A_23_P103971	CYP4Z1	NM_178134	ref|Homo sapiens cytochrome P450, family 4, subfamily Z, polypeptide 1 (CYP4Z1), mRNA [NM_178134]	0.558968	0.402601	0.12988	0.491114	0.0104166	0.0694213	0.267104	0.168599	0.165878	0.207941	0.215729	0.00580563	0.288978	0.324435	0.433897	0.0666372	-0.0259952	0.11456	0.14439	0.288431	0.174205	0.182591	-0.244484	-0.249978	0.0751278	0.710113	0.69892	0.00788778	0.0100366	0.0283524	0.234959	0.857668	0.84135	0.0753373	0.14862	0.150525	0.249712	0.834232	0.839046	0.0989987	0.22205	0.261406	0.190694	0.8108	0.795259
9258	A_33_P3407529	PRRT4	NM_001114726	ref|Homo sapiens proline-rich transmembrane protein 4 (PRRT4), mRNA [NM_001114726]	-0.342624	0.325014	-0.365206	0.357157	0.269058	0.318302	0.280288	0.0573332	-0.109506	0.355715	0.144853	-0.557689	0.199902	-0.0273764	-0.120579	-0.00555951	0.0178113	0.316284	0.462509	-0.677371	0.713082	-0.511574	-0.529549	-0.0275858	0.17704	0.772727	0.778239	0.0333585	0.145705	0.258576	0.0676607	0.672859	0.654953	0.00942631	0.00356898	0.0125052	0.2053	0.811123	0.794585	0.0646902	0.108399	0.1326	0.291208	0.845535	0.848255
9272	A_33_P3246838	ENST00000390477	ENST00000390477	ens|cDNA FLJ52041 [Source:UniProtKB/TrEMBL;Acc:B7Z8K6] [ENST00000390477]	-0.128134	0.393821	0.0968023	0.506129	-0.0225074	-0.140321	-0.00794874	0.170986	0.365734	-0.480925	0.162084	-0.136662	-0.163058	0.268196	0.107609	0.0904551	0.10276	-0.77005	0.0630522	-0.321119	0.185111	-0.5835	-0.57759	-0.172898	0.0400688	0.628583	0.628743	0.00447755	0.00422375	0.0231335	0.106985	0.739245	0.732149	0.016412	0.0119881	0.0226466	0.0963905	0.691699	0.681845	0.0188183	0.0077358	0.0160336	0.141991	0.739756	0.747993
9275	A_23_P23947	MAP3K8	NM_005204	ref|Homo sapiens mitogen-activated protein kinase kinase kinase 8 (MAP3K8), mRNA [NM_005204]	-3.21142	-3.59482	-3.63967	-3.46902	-3.892	-4.31758	-3.79201	-3.25346	-3.52533	-4.10235	-4.26077	-4.52746	-3.86058	-3.82241	-3.75016	-4.51334	-4.04734	-4.07238	-3.64768	-3.70385	-3.52922	-4.17453	-4.76198	-3.74099	0.0460195	0.616443	0.613888	0.0049419	0.00622721	0.0406706	0.22297	0.756038	0.781611	0.0664897	0.174175	0.301962	0.408167	0.935258	0.945641	0.319441	0.700557	0.757694	0.384389	0.913257	0.913549
9282	A_33_P3252730	ZNF788	NR_027049	ref|Homo sapiens zinc finger family member 788 (ZNF788), non-coding RNA [NR_027049]	0.0864482	0.393977	0.00313971	0.741385	0.595728	0.0724283	0.589964	1.1686	1.11081	0.248095	0.0516327	0.122719	0.952696	1.09491	0.986679	0.00604903	0.257432	0.850141	0.637139	0.113562	0.529941	0.0734425	-0.0668551	-0.120523	0.194763	0.772794	0.811602	0.0415812	0.0873789	0.152614	0.0657453	0.617872	0.653004	0.00916544	0.0161293	0.0620955	0.201161	0.699995	0.761142	0.0620339	0.116397	0.203827	0.0773333	0.567179	0.596209
9310	A_23_P122724	VNN2	NM_004665	ref|Homo sapiens vanin 2 (VNN2), transcript variant 1, mRNA [NM_004665]	-1.01613	0.244237	-0.027745	0.407026	-0.405411	-0.399522	-1.60169	-3.53795	0.0514597	0.149226	0.692227	0.586908	1.25721	1.50069	-0.0514597	-0.558968	0.709743	0.761213	-0.322697	-0.759781	0.0372534	-1.43801	-1.38452	-0.562884	0.0223081	0.478043	0.490033	0.0033145	0.00779035	0.0686833	0.504867	0.987905	1.42826	0.513183	0.579242	0.709622	0.0222488	0.435781	0.462432	0.00691704	0.0116251	0.0668709	0.000925523	0.212587	0.210448
9327	A_23_P68601	CST7	NM_003650	ref|Homo sapiens cystatin F (leukocystatin) (CST7), mRNA [NM_003650]	-1.13234	-1.00322	-0.0642893	-0.452859	-1.43911	-0.859688	-1.84996	-1.95663	-0.402485	-0.538421	-1.69172	-1.31688	-1.74159	-0.991891	-1.52105	-1.75932	-2.52752	-1.06988	-0.484493	-1.21087	-0.804604	-0.12988	-0.557662	-0.936139	0.616929	1.06782	1.11203	0.749222	0.658914	0.743344	0.981769	1.93914	2.04935	0.99574	0.00460588	0.0383693	0.992478	2.58908	2.66668	0.994571	0.00188866	0.021877	0.955684	1.75851	1.77997
9332	A_23_P44421	HTRA4	NM_153692	ref|Homo sapiens HtrA serine peptidase 4 (HTRA4), mRNA [NM_153692]	-0.826353	-0.634395	-1.03159	-0.510195	-0.142019	-0.656459	-0.13217	-0.363137	0.0273938	0.0489097	-0.663818	-0.730316	-1.0473	0.179909	-0.271162	-0.0680185	-0.610773	0.147807	-0.789078	-0.814337	-0.588586	-1.01838	-0.761841	-1.07088	0.265679	0.866551	0.870305	0.0919756	0.233222	0.258673	0.0523493	0.64361	0.642369	0.00751129	0.00311055	0.0129847	0.0652947	0.639786	0.642632	0.0125675	0.00891784	0.0265918	0.256265	0.702623	0.792507
9350	A_23_P122906	AUTS2	NM_015570	ref|Homo sapiens autism susceptibility candidate 2 (AUTS2), transcript variant 1, mRNA [NM_015570]	3.85201	4.02734	3.08594	4.07767	3.72385	3.39906	4.07315	4.08713	3.65957	3.21814	4.13477	3.33644	3.45587	2.98873	3.85174	3.4166	3.09043	3.12097	3.51012	3.77258	3.04839	3.57569	2.60396	3.51802	0.0755585	0.699867	0.696801	0.00794105	0.0863117	0.221942	0.113136	0.682028	0.696297	0.0178326	0.0459302	0.131895	0.378543	0.875879	0.919549	0.266907	0.504937	0.59706	0.542098	1.0154	1.03659
9404	A_33_P3221960	IL18RAP	NM_003853	ref|Homo sapiens interleukin 18 receptor accessory protein (IL18RAP), mRNA [NM_003853]	-2.81528	-2.87197	-0.72043	-0.217231	-0.767605	-0.379268	-0.204532	-2.48662	-2.99526	-0.546633	-3.25961	-3.45208	-1.08092	-3.28934	-3.54779	-3.42282	-3.50384	-1.69461	-3.27713	-3.56589	-2.46222	-0.361934	-2.86924	-2.70145	0.436138	0.816217	0.854776	0.360267	0.640038	0.774748	0.156095	0.593123	0.551265	0.03097	0.12805	0.317357	0.975201	4.00408	3.64506	0.993015	0.0295168	0.135007	0.817393	1.60375	2.22858
9426	A_33_P3360456	ZNF154	NM_001085384	ref|Homo sapiens zinc finger protein 154 (ZNF154), mRNA [NM_001085384]	-0.898306	-1.18091	-0.670584	-0.659732	-0.825456	-1.15574	-0.657755	-0.92805	0.0687128	-0.658964	-0.73982	-0.125531	0.0180339	-0.507886	-0.50678	-0.586413	-0.164631	0.228398	-0.527628	-0.0350826	-0.515301	-0.918619	-0.727432	-1.11237	0.402784	0.950211	0.951977	0.291938	0.696523	0.712935	0.455308	0.979194	0.982693	0.406368	0.869732	0.864521	0.116017	0.705378	0.717973	0.0239942	0.0217607	0.0426925	0.043554	0.606089	0.60992
9431	A_23_P112289	TMOD1	NM_003275	ref|Homo sapiens tropomodulin 1 (TMOD1), transcript variant 1, mRNA [NM_003275]	0.728489	0.986486	0.362569	0.648979	0.282296	0.464811	0.762961	1.17168	0.553975	0.722074	1.01926	0.930293	1.4975	1.52774	0.910431	0.951227	0.565937	0.371754	0.635694	0.515447	-0.346696	0.781045	0.211082	0.529708	0.311468	0.887153	0.894915	0.142789	0.368968	0.434454	0.366997	0.879842	0.916488	0.236399	0.498038	0.56934	0.224727	0.816018	0.812949	0.0783498	0.170085	0.215266	0.0343532	0.567429	0.570211
9553	A_23_P87879	CD69	NM_001781	ref|Homo sapiens CD69 molecule (CD69), transcript variant 1, mRNA [NM_001781]	-6.27459	-7.11311	-5.97778	-6.45281	-4.73408	-7.24785	-6.09697	-5.7665	-5.75757	-7.08574	-6.92924	-6.44414	-6.63382	-5.05847	-4.53975	-5.65678	-5.64721	-6.20935	-5.16932	-7.43085	-6.21805	-6.86819	-7.29854	-6.7663	0.08036	0.677532	0.685325	0.00855665	0.0559103	0.158176	0.0660033	0.416564	0.521413	0.00920021	0.0415701	0.166347	0.00551911	0.291154	0.338972	0.00541853	0.000754732	0.0138266	0.079114	0.467354	0.59579
9560	A_23_P83134	GAS1	NM_002048	ref|Homo sapiens growth arrest-specific 1 (GAS1), mRNA [NM_002048]	3.36079	3.44205	2.74756	3.28017	3.09029	3.17762	3.42899	3.54071	3.10351	3.4069	3.42869	3.2869	3.42869	3.55337	3.56719	3.02022	3.00256	3.07252	3.50218	3.53752	0.849291	1.62984	3.00668	2.94602	0.089155	0.66852	0.672626	0.00979347	0.0458401	0.165596	0.106148	0.628367	0.657489	0.0162262	0.0253981	0.105282	0.205142	0.673266	0.71399	0.0645867	0.11166	0.240528	0.0686066	0.583797	0.599582
9577	A_19_P00319296	lincRNA:chr2:208125168-208135414_F	lincRNA:chr2:208125168-208135414_F	lincRNA:chr2:208125168-208135414 forward strand	-0.436571	-0.0809198	-0.0323005	-0.048726	-0.683972	-0.682427	0.0112273	-0.519373	-0.0584168	0.00580563	0.0173472	-0.342165	-0.263034	-0.0413068	-0.24595	-0.420988	-0.303191	0.0561432	0.0221958	-0.0584168	-0.640803	-0.514573	-0.732359	-0.675999	0.0705944	0.708302	0.697629	0.00734588	0.00499103	0.0114932	0.375597	0.871019	0.925098	0.251083	0.388179	0.432971	0.183671	0.803046	0.799269	0.0517401	0.0318559	0.018786	0.119901	0.743194	0.747749
9607	A_23_P42975	PRKAR2B	NM_002736	ref|Homo sapiens protein kinase, cAMP-dependent, regulatory, type II, beta (PRKAR2B), mRNA [NM_002736]	2.57122	2.91315	2.60217	2.96655	2.19139	2.65127	2.5397	3.00731	2.3324	2.11781	2.3795	2.36923	2.94656	2.78594	2.18153	1.93896	2.37622	2.03601	1.9625	2.63082	-0.00799279	2.92437	2.56974	3.12338	0.63342	1.08378	1.09438	0.778153	0.5412	0.574577	0.755032	1.20044	1.21869	0.918599	0.224475	0.304774	0.950405	1.64003	1.65317	0.990097	0.00714463	0.0262756	0.660785	1.12493	1.13694
9674	A_23_P165657	SLC20A1	NM_005415	ref|Homo sapiens solute carrier family 20 (phosphate transporter), member 1 (SLC20A1), mRNA [NM_005415]	-0.889765	-0.974956	-1.64907	-1.06721	-0.680723	-1.48315	0.0793223	0.487682	-1.57	-1.55282	-0.0768292	-1.88664	-1.32738	-0.34864	-1.67299	0.112001	0.228221	0.0483812	-1.42125	-1.2446	-1.26309	-1.44554	-1.7359	-1.65828	0.0910287	0.711426	0.702331	0.0100763	0.031144	0.0823494	0.0330543	0.38144	0.451286	0.00559138	0.00813167	0.0667066	0.134416	0.383594	0.494593	0.0298851	0.0334473	0.133083	0.294647	0.676769	0.803197
9678	A_24_P942730	ZSCAN29	NM_152455	ref|Homo sapiens zinc finger and SCAN domain containing 29 (ZSCAN29), mRNA [NM_152455]	-2.71499	-3.32641	-3.15637	-2.78448	-2.87566	-2.95548	-2.11131	-3.06148	-3.3502	-3.52599	-2.44226	-3.45906	-3.38458	-3.48716	-3.49623	-3.17569	-2.18244	-2.53294	-2.96972	-3.06358	-3.03115	-3.5232	-3.7567	-3.43853	0.0655627	0.662868	0.676378	0.00678308	0.00737178	0.029375	0.0376116	0.547694	0.604807	0.00600055	0.00409807	0.0280228	0.165625	0.603434	0.702524	0.0425919	0.0918528	0.20134	0.359411	0.917835	0.923004
9684	A_33_P3295203	HAS1	NM_001523	ref|Homo sapiens hyaluronan synthase 1 (HAS1), mRNA [NM_001523]	-0.0454048	-0.216575	0.248679	0.488287	0.0592566	-0.676507	1.36309	-0.358888	0.517802	0.644813	0.461369	1.34027	0.888772	1.59646	0.955038	0.341826	1.35143	1.15302	0.416294	-0.00450138	0.758652	-0.802704	-0.908873	-1.3442	0.00717734	0.452359	0.465561	0.00254633	0.000193486	0.00438638	0.0375401	0.398361	0.526887	0.00599394	0.0162124	0.0975121	0.00277657	0.260479	0.276862	0.00520255	0.000154662	0.00486831	0.00102533	0.202461	0.20834
9727	A_23_P100711	PMP22	NM_000304	ref|Homo sapiens peripheral myelin protein 22 (PMP22), transcript variant 1, mRNA [NM_000304]	-0.294676	0.753968	0.0476248	-0.282824	-0.195585	-0.201469	-0.0227714	-1.19487	0.00218231	-0.00273997	-0.956958	0.0365126	-0.011952	-0.0974089	-0.15667	0.13161	-1.28706	-0.0182604	0.158219	-0.291136	0.127169	0.0122894	2.1206	0.353951	0.865318	2.03046	1.82315	0.98155	0.0887663	0.267173	0.942639	2.79615	2.503	0.992189	0.0178063	0.108326	0.906942	2.76198	2.58754	0.982382	0.0530501	0.181451	0.819847	2.24768	2.08901
9753	A_24_P344416	DSC3	NM_024423	ref|Homo sapiens desmocollin 3 (DSC3), transcript variant Dsc3b, mRNA [NM_024423]	-0.14099	-0.137037	-0.191263	-0.192645	0.0298705	0.228269	0.319372	-0.106128	0.0109711	0.0297473	0.191096	0.23816	-0.101003	-0.076103	0.038919	-0.161394	-0.093976	0.096027	-0.0228099	-0.129108	-0.466641	-0.318909	-0.546042	-0.705554	0.140581	0.784864	0.779945	0.0206133	0.0141552	0.0133575	0.0518114	0.64078	0.641136	0.00745074	0.00166619	0.00735098	0.122673	0.734589	0.734268	0.0260014	0.0162422	0.0235241	0.0878135	0.686093	0.695159
9820	A_33_P3237899	CHN2	NM_004067	ref|Homo sapiens chimerin (chimaerin) 2 (CHN2), transcript variant 2, mRNA [NM_004067]	0.662964	0.926001	0.535332	1.27664	1.30288	0.651181	1.30023	1.39614	1.32193	1.35252	0.946228	1.13149	1.2346	1.17616	1.28228	0.963343	0.946228	0.918141	1.17055	1.24872	0.374813	1.29924	1.30007	1.67596	0.946549	1.47171	1.51232	0.994607	0.0122708	0.0477411	0.684427	1.18535	1.17106	0.844022	0.230238	0.303402	0.808542	1.28687	1.29217	0.944939	0.072466	0.0957197	0.728352	1.19327	1.17776
9837	A_33_P3261595	ANKRD34B	NM_001004441	ref|Homo sapiens ankyrin repeat domain 34B (ANKRD34B), mRNA [NM_001004441]	-0.709507	0.045443	-1.20773	-1.26082	-0.712932	-0.0480942	-0.251062	-0.371156	-0.994263	-0.498522	0.121306	-0.747935	-1.5258	-0.0119726	-0.933857	-1.06572	-0.814696	-0.293264	-0.770518	0.0265697	-0.23967	-0.547793	-1.37716	-1.14495	0.339633	0.813354	0.886286	0.182087	0.444988	0.586711	0.0575179	0.635694	0.622762	0.00811547	0.0116066	0.0504945	0.394899	0.96912	0.951025	0.295372	0.726623	0.757266	0.367836	0.786386	0.873019
9888	A_23_P103486	CYP2J2	NM_000775	ref|Homo sapiens cytochrome P450, family 2, subfamily J, polypeptide 2 (CYP2J2), mRNA [NM_000775]	2.39038	2.3768	2.49048	3.21781	2.96711	2.76068	2.7423	2.5552	3.02512	2.52299	3.10682	2.97116	2.94218	3.13036	2.77173	2.38082	2.21873	2.60865	2.49633	3.04698	2.05418	1.44902	2.30559	2.09528	0.0878112	0.628125	0.667681	0.00959493	0.020656	0.0918011	0.0402971	0.586377	0.597102	0.00625392	0.00267896	0.0193625	0.165076	0.715715	0.735422	0.0423355	0.0884226	0.172306	0.0140575	0.491972	0.498186
9889	ERCC-00025_93	ERCC-00025_93	ERCC-00025_93		-0.479427	-0.381092	-0.285402	-0.27024	-0.270801	-0.191224	0.0643906	-0.133927	-0.270647	0	0.153875	0.216811	-0.023459	-0.220645	-0.145605	-0.263962	0.0601209	0.0354779	0.0733731	-0.0771089	-0.0161197	-0.660293	-0.426961	-0.847999	0.180823	0.821796	0.817769	0.034991	0.053715	0.055209	0.0906615	0.703544	0.702729	0.013103	0.00489139	0.0117887	0.0962907	0.695174	0.697798	0.0187946	0.0127388	0.0266143	0.0571941	0.64314	0.647569
9949	A_23_P11995	PRDX1	NM_002574	ref|Homo sapiens peroxiredoxin 1 (PRDX1), transcript variant 1, mRNA [NM_002574]	2.08471	2.0753	1.98339	1.92783	1.39569	1.96828	1.08756	1.60091	2.06582	1.93701	1.324	2.04849	2.32732	1.83013	2.00598	1.73074	1.28263	1.22973	2.14121	1.62597	1.55183	2.16517	2.41579	2.27602	0.805928	1.20584	1.20327	0.959818	0.0352141	0.0162674	0.964375	1.67081	1.73528	0.994394	0.00291032	0.019153	0.912132	1.50124	1.54104	0.983514	0.0186542	0.0514857	0.716627	1.15369	1.17098
9970	A_19_P00805251	lincRNA:chr12:105956302-105956716_R	lincRNA:chr12:105956302-105956716_R	lincRNA:chr12:105956302-105956716 reverse strand	-0.45042	0.384144	-0.0801704	-0.701239	0.0362635	-0.383161	-0.332124	-0.656267	-0.423901	0.185355	-0.788191	-0.206874	0.0646092	0.0565834	-0.106199	-0.651573	-0.796784	-0.112209	-0.166942	-0.465293	-0.598033	-0.635947	-0.609328	-0.614915	0.199775	0.72338	0.784921	0.0441833	0.0975083	0.203979	0.21533	0.808002	0.83206	0.0612856	0.117152	0.150389	0.44458	0.911612	0.961007	0.389246	0.63377	0.65351	0.058072	0.661195	0.660637
9987	A_23_P13899	GAPDH	NM_002046	ref|Homo sapiens glyceraldehyde-3-phosphate dehydrogenase (GAPDH), mRNA [NM_002046]	1.64037	1.66031	1.74686	1.34863	1.44471	1.48823	1.49732	0.995608	1.88174	1.79238	1.00198	1.84347	1.56775	1.47068	1.42922	1.44971	0.825479	0.906641	1.95255	1.43395	1.63877	2.12935	2.08361	2.03324	0.918719	1.39089	1.37589	0.9916	0.00325434	0.00585721	0.963955	1.63784	1.60532	0.994357	0.000695186	0.00407152	0.966815	1.76569	1.79624	0.992126	0.00265546	0.0148459	0.899091	1.36274	1.38472
9995	A_19_P00805505	lincRNA:chr5:94794194-94799319_R	lincRNA:chr5:94794194-94799319_R	lincRNA:chr5:94794194-94799319 reverse strand	-0.919978	-0.253591	-0.49528	-0.725825	-0.360177	0.0969339	0.180208	0.15492	-0.536432	-0.252187	-0.341036	-0.127379	-0.305345	-0.0540398	-0.129635	-0.425529	-0.26748	-0.0923639	-0.814969	-0.610826	-0.625087	0.00508886	-0.060968	0.213707	0.960439	1.55233	1.59259	0.995714	0.00315255	0.0165804	0.483635	1.01647	1.00019	0.467084	0.843984	0.842691	0.802356	1.25405	1.25137	0.941292	0.0543659	0.0515545	0.720773	1.1614	1.15434
10023	A_24_P151032	MYL4	NM_002476	ref|Homo sapiens myosin, light chain 4, alkali; atrial, embryonic (MYL4), transcript variant 2, mRNA [NM_002476]	0.199486	-0.174251	0.0241663	0.248535	0.00508886	-0.467505	0.0443942	-0.497296	-0.142958	-0.00518025	0.345268	0.418453	0.035624	0.24056	0.426532	-0.130147	-0.397877	0.0577155	-0.820589	0.187763	-1.32673	-0.21818	-0.430143	-0.561878	0.0821623	0.716848	0.717651	0.00879831	0.00812127	0.0194874	0.313695	0.876697	0.889535	0.156662	0.367955	0.406693	0.216579	0.755544	0.793815	0.0723756	0.15601	0.232134	0.0522308	0.643323	0.644675
10049	A_24_P142503	SLC47A1	NM_018242	ref|Homo sapiens solute carrier family 47, member 1 (SLC47A1), mRNA [NM_018242]	2.22032	1.51006	1.31782	2.14557	1.91376	1.96323	2.86257	2.01425	2.53467	2.86308	2.48543	2.27272	2.15452	1.88763	2.02765	2.31886	2.24334	2.50621	1.09861	1.36133	2.12438	0.978567	1.94048	0.426924	0.0853242	0.661152	0.631618	0.00923675	0.0580381	0.194785	0.0590126	0.502507	0.503543	0.00829797	0.00894293	0.0654019	0.0518225	0.518284	0.49828	0.0104754	0.0146356	0.0744552	0.0589567	0.55089	0.529227
10124	A_23_P105833	BIVM	NM_017693	ref|Homo sapiens basic, immunoglobulin-like variable motif containing (BIVM), transcript variant 1, mRNA [NM_017693]	-0.302425	-0.548666	-0.298156	-0.847464	-0.670089	-0.491639	-1.26284	-1.01383	-1.04468	-0.41951	-0.70004	-0.560818	-0.622038	-0.852357	-0.468631	-0.800176	-1.19347	-2.4807	-1.05215	-0.590376	-0.283793	-0.383184	-0.0855181	-0.151038	0.804537	1.21516	1.21701	0.959128	0.104466	0.148506	0.94249	1.54542	1.57923	0.992171	0.00684404	0.0301633	0.917855	1.50491	1.5583	0.98469	0.0196908	0.054532	0.899744	1.38704	1.39223
10129	A_24_P228130	CCL3L3	NM_001001437	ref|Homo sapiens chemokine (C-C motif) ligand 3-like 3 (CCL3L3), mRNA [NM_001001437]	-1.74818	-2.36869	-2.41681	-1.79626	-1.70176	-2.24044	-2.43604	-1.38631	-2.40646	-2.55395	-2.42006	-2.51884	-2.92814	-1.67187	-1.6968	-1.79529	-1.23061	-1.8131	-2.1128	-2.50661	-2.17537	-2.00771	-2.46949	-2.62357	0.210785	0.815996	0.816734	0.050361	0.217825	0.328817	0.168084	0.725954	0.756162	0.0358181	0.133362	0.247049	0.0470429	0.578348	0.587802	0.00980977	0.00820185	0.0355385	0.549416	0.954455	1.05241
10137	A_23_P94319	KBTBD11	NM_014867	ref|Homo sapiens kelch repeat and BTB (POZ) domain containing 11 (KBTBD11), mRNA [NM_014867]	-1.42034	-1.71042	-1.38147	-1.36672	-1.29759	-1.16589	-0.855722	-1.24775	-1.1821	-1.40851	-0.860698	-1.84751	-1.4936	-1.4207	-1.61898	-0.753556	-0.657778	-0.497864	-1.97224	-1.13805	-1.72151	-1.86466	-1.72342	-1.62775	0.178727	0.828061	0.819704	0.0340786	0.0664127	0.0612837	0.0656083	0.657844	0.674725	0.00914703	0.00173129	0.00601166	0.0952608	0.580339	0.611559	0.0185518	0.0248299	0.0806955	0.327229	0.895167	0.898885
10190	A_33_P3353816	ITGA4	NM_000885	ref|Homo sapiens integrin, alpha 4 (antigen CD49D, alpha 4 subunit of VLA-4 receptor) (ITGA4), mRNA [NM_000885]	-5.70059	-5.9505	-5.7972	-6.23845	-5.37392	-5.84254	-4.71149	-5.89164	-5.40737	-5.70508	-4.60589	-5.94645	-5.80617	-5.48281	-5.82623	-5.50241	-4.7664	-4.96911	-5.75474	-5.68651	-2.80114	-6.21805	-5.76398	-6.45105	0.260871	0.865819	0.855085	0.0875384	0.273343	0.355175	0.068929	0.597459	0.647382	0.0096026	0.033749	0.117829	0.0675042	0.566092	0.605478	0.0129431	0.0325608	0.104804	0.172465	0.76644	0.768252
10216	A_19_P00321860	lincRNA:chr9:132104121-132121810_R	lincRNA:chr9:132104121-132121810_R	lincRNA:chr9:132104121-132121810 reverse strand	-0.0722888	0.0602352	0.0105307	0.191263	0.0373361	-0.111031	0.011013	0.125531	0.157952	-0.171271	0.033683	0.227536	-0.752839	-0.211784	0.142958	0.0155969	-0.634129	0.120534	0.0762356	-0.324351	-0.271729	-0.711202	-0.146289	-0.611859	0.0721326	0.697985	0.682196	0.00752596	0.00612448	0.0199979	0.094018	0.713861	0.696018	0.0137318	0.00910045	0.0233244	0.221307	0.785954	0.788557	0.0757977	0.236199	0.327215	0.309302	0.825324	0.853457
10230	A_23_P138125	FAIM3	NM_005449	ref|Homo sapiens Fas apoptotic inhibitory molecule 3 (FAIM3), transcript variant 1, mRNA [NM_005449]	-0.379344	-0.456805	0.164811	-0.308686	-0.724891	-0.622842	-0.109372	-0.172415	0.0879072	0.292494	-0.216719	-0.0303737	0.150334	0.433551	-0.107983	-0.427213	-0.563651	-0.859752	-0.476813	0.0527625	-0.469352	-0.526482	-0.606086	-0.79231	0.15575	0.750638	0.78849	0.0253008	0.0384153	0.0765577	0.291309	0.837962	0.863083	0.129194	0.235352	0.285107	0.242265	0.821338	0.839143	0.0924655	0.142403	0.152961	0.0236757	0.560725	0.571277
10239	A_23_P100711	PMP22	NM_000304	ref|Homo sapiens peripheral myelin protein 22 (PMP22), transcript variant 1, mRNA [NM_000304]	-0.210157	0.790845	0.046109	-0.22026	-0.206963	-0.0939335	0.0574122	-1.21671	0.0199187	-0.0438219	-0.96802	0.107603	0.00461788	-0.0250843	-0.135511	0.0169911	-1.23271	-0.0352403	0.247927	-0.267332	0.251459	0.0895097	2.14116	0.519895	0.890428	2.05377	1.8801	0.987123	0.0658063	0.228006	0.958109	2.81354	2.56798	0.993823	0.013935	0.0953324	0.945841	2.94288	2.74803	0.989457	0.032185	0.137689	0.852865	2.25534	2.12193
10277	A_23_P250800	ST3GAL6	NM_006100	ref|Homo sapiens ST3 beta-galactoside alpha-2,3-sialyltransferase 6 (ST3GAL6), mRNA [NM_006100]	-3.48819	-3.54187	-3.57562	-3.51121	-3.08427	-3.48613	-3.67714	-2.93322	-3.64326	-4.06046	-2.81272	-4.00894	-3.61389	-3.32276	-3.37774	-2.96861	-3.12663	-2.66	-3.51487	-3.34993	-2.89207	-4.02824	-4.02804	-3.56566	0.156452	0.796572	0.774708	0.025538	0.0339567	0.0463451	0.0723728	0.663199	0.667844	0.0100959	0.0189467	0.061976	0.0469431	0.611732	0.603345	0.00979627	0.00558435	0.0212632	0.288142	0.849451	0.852392
10284	A_32_P196021	FGF7	NM_002009	ref|Homo sapiens fibroblast growth factor 7 (keratinocyte growth factor) (FGF7), mRNA [NM_002009]	0.480221	0.375757	0.117357	0.348304	0.193384	0.110259	0.0975165	-0.029344	-0.0846122	-0.0511152	0.157739	0.307878	0.0506262	0.191333	0.356935	0.0917161	-0.464163	0.0818769	-0.389413	0.0579085	0.0324215	0.0616022	-0.281938	-0.212611	0.0788733	0.720509	0.716146	0.00836171	0.00608367	0.0130799	0.22974	0.851642	0.842047	0.0713818	0.0922512	0.0699388	0.357354	0.888596	0.910689	0.232212	0.577265	0.625631	0.174214	0.799048	0.793952
10348	A_24_P261169	SEMA4D	NM_006378	ref|Homo sapiens sema domain, immunoglobulin domain (Ig), transmembrane domain (TM) and short cytoplasmic domain, (semaphorin) 4D (SEMA4D), transcript variant 1, mRNA [NM_006378]	-2.90196	-3.03797	-2.8535	-3.14962	-3.31677	-3.1059	-3.63323	-3.07465	-3.29101	-3.64482	-2.78145	-3.38368	-2.62508	-3.16724	-3.64329	-3.23972	-3.0389	-3.49975	-3.56466	-3.00528	-3.15884	-3.86483	-3.67335	-3.17389	0.0636929	0.678594	0.661704	0.00658387	0.00667913	0.0273854	0.223726	0.826765	0.813983	0.0670229	0.190499	0.265651	0.26386	0.838269	0.832478	0.112328	0.311509	0.38776	0.132495	0.698292	0.716821
10350	A_23_P208706	BAX	NM_138764	ref|Homo sapiens BCL2-associated X protein (BAX), transcript variant sigma, mRNA [NM_138764]	-0.862087	-0.886486	-0.943059	-1.54945	-1.59796	-1.27085	-1.85769	-1.65135	-1.3306	-1.3271	-0.994535	-1.56447	-1.51733	-1.74031	-1.38476	-1.36049	-1.5766	-1.66073	-1.22955	-1.12922	-1.7642	-1.04767	-0.566425	-1.04444	0.595346	1.12237	1.10536	0.708532	0.409754	0.4932	0.961164	1.63689	1.64484	0.994108	0.00276375	0.0154403	0.897235	1.48407	1.45149	0.980086	0.0142675	0.0332584	0.957233	1.66596	1.6313
10372	A_23_P4052	ENST00000428928	ENST00000428928	ens|Uncharacterized protein ENSP00000382042 [Source:UniProtKB/Swiss-Prot;Acc:A8MWP6] [ENST00000428928]	-0.345354	0.850334	0.504305	0.816985	0.685739	0.813404	1.01998	0.6805	0.383048	0.239291	0.736966	0.776677	0.719699	0.64664	0.605053	0.653134	0.118182	0.113868	0.475338	0.836269	-0.285889	0.427638	-0.0530708	0.232424	0.211164	0.804992	0.813571	0.0505854	0.361578	0.499622	0.0613051	0.663901	0.667563	0.00858489	0.00289015	0.010485	0.257053	0.833629	0.8376	0.105763	0.258669	0.309707	0.0938612	0.707277	0.707482
10378	A_33_P3390411	F9	NM_000133	ref|Homo sapiens coagulation factor IX (F9), mRNA [NM_000133]	0.123736	0.52822	-0.00432591	0.380872	0.175087	0.578594	0.469485	0.469153	0.477477	0.373561	0.365206	0.430841	-0.356144	0.348337	0.520257	0.0308374	0.26018	0.526748	0.403066	0.42711	-0.584526	-0.529891	0.150026	-0.207261	0.109798	0.736484	0.735186	0.0133257	0.036719	0.0920733	0.0695245	0.659917	0.65708	0.00968636	0.00600213	0.024102	0.143928	0.730373	0.733068	0.0333729	0.0685191	0.126324	0.225444	0.784272	0.793845
10436	A_23_P120883	HMOX1	NM_002133	ref|Homo sapiens heme oxygenase (decycling) 1 (HMOX1), mRNA [NM_002133]	3.27025	3.41335	3.0804	2.83491	2.68786	3.03563	1.98374	3.015	2.85684	2.70609	3.032	2.99986	3.28458	3.19021	2.92482	2.40034	2.29905	2.75674	3.26538	2.67911	2.63438	3.2136	3.72252	3.48095	0.818326	1.24963	1.26124	0.965559	0.0956954	0.154548	0.957805	1.68113	1.69402	0.993794	0.00995062	0.0538447	0.977091	1.89062	1.96213	0.993202	0.00288443	0.0186834	0.7955	1.25199	1.24883
10441	A_23_P25525	GTF3A	NM_002097	ref|Homo sapiens general transcription factor IIIA (GTF3A), mRNA [NM_002097]	-0.963705	-0.775926	-1.13628	-1.31409	-1.45546	-1.48602	-1.17099	-1.69608	-1.29187	-1.28263	-1.35683	-1.0999	-0.64966	-0.648886	-1.10387	-1.34376	-1.28248	-1.26089	-0.986191	-1.24615	-0.958519	-0.924323	-0.882384	-0.910494	0.66176	1.09281	1.1103	0.82314	0.357681	0.347872	0.933915	1.44821	1.47579	0.991108	0.00293128	0.00796991	0.821798	1.2606	1.27037	0.952152	0.0192762	0.00984689	0.366609	0.91942	0.923816
10492	ETG05_36762	ETG05_36762	ETG05_36762		-0.244188	-0.898997	-0.504847	-0.348377	0.160796	0.129838	-0.165059	-0.100402	0.0371531	0.0506262	-0.197939	0.142604	-0.311768	-0.0175584	-0.275634	-0.134165	-0.274794	-0.123913	-0.471033	-0.0709667	-0.400302	0.0220263	-0.0458037	0.0752882	0.90987	1.41088	1.40402	0.990375	0.00988988	0.0303386	0.497584	1.00335	1.01056	0.49736	0.935615	0.918338	0.760927	1.18482	1.1925	0.911787	0.0520378	0.0138685	0.570741	1.04841	1.05884
10509	A_19_P00316088	lincRNA:chr4:16260982-16262107_F	lincRNA:chr4:16260982-16262107_F	lincRNA:chr4:16260982-16262107 forward strand	-0.562153	-0.351005	-0.858865	-0.663436	-0.70594	-0.781942	-0.529841	-0.00421224	-0.676438	-0.845966	-0.769913	-0.168755	-0.371558	0.0950623	0.117039	-0.854051	-0.578494	-0.213174	-0.966615	-0.42033	-0.81834	-0.942195	-0.748364	-0.705255	0.272921	0.871909	0.877201	0.0989719	0.227515	0.230939	0.265294	0.799282	0.853349	0.101701	0.166231	0.233028	0.267973	0.749352	0.816164	0.116433	0.201844	0.29342	0.0530157	0.633198	0.645516
10551	A_33_P3222653	LOC100131366	BC035396	gb|Homo sapiens cDNA clone IMAGE:4826545. [BC035396]	1.06904	2.15626	0.449992	0.103936	-0.116532	1.4526	0.822749	0.890566	0.759177	1.88299	1.51351	0.969116	0.303159	0.880261	-0.023574	-0.252939	-0.543531	-1.84661	0.114322	0.518291	0.504182	0.718261	0.675092	0.700179	0.460801	0.721271	0.967122	0.413999	0.518667	0.66264	0.362168	0.891064	0.963572	0.228366	0.837743	0.873484	0.983638	1.93961	1.97404	0.993818	0.000385861	0.0030028	0.439335	0.967094	0.989296
10583	A_23_P46936	EGR2	NM_000399	ref|Homo sapiens early growth response 2 (EGR2), transcript variant 1, mRNA [NM_000399]	-0.338764	-0.469226	-0.971863	0.972298	1.59181	-1.60306	0.382307	1.7245	0.851211	-1.5596	-1.87625	-1.00615	-0.868777	1.57752	1.22755	-1.09523	0.530176	0.246686	0.37851	-0.758991	-0.275603	-1.22897	-1.68393	-0.906112	0.0198528	0.425434	0.531328	0.00317716	0.0129269	0.0970914	0.0502255	0.213205	0.316264	0.00727474	0.014722	0.111516	0.060531	0.2989	0.409562	0.0117897	0.0202984	0.108108	0.12356	0.315499	0.589373
10632	A_24_P81900	SLC2A3	NM_006931	ref|Homo sapiens solute carrier family 2 (facilitated glucose transporter), member 3 (SLC2A3), mRNA [NM_006931]	-1.53589	-1.89061	-1.743	-1.62185	-2.15572	-2.04101	-2.69507	-2.71637	-1.76257	-2.12966	-2.89255	-2.16898	-1.64279	-2.2051	-1.66622	-2.44971	-2.82595	-2.24481	-1.79206	-2.18089	-1.59457	-1.76144	-2.03583	-1.58263	0.389859	0.939725	0.945029	0.267183	0.541034	0.534138	0.933572	1.50337	1.55255	0.991063	0.0136438	0.0498738	0.819126	1.36539	1.51201	0.950762	0.1207	0.228083	0.71473	1.14908	1.1961
10642	A_23_P10873	TLR1	NM_003263	ref|Homo sapiens toll-like receptor 1 (TLR1), mRNA [NM_003263]	-4.04069	-0.760256	-4.67518	-3.66525	-3.34754	-3.95545	-2.20106	-3.54254	-4.36289	-3.58815	-3.44949	-4.53815	-4.43238	-2.62559	-3.2198	-1.6685	-1.97537	-2.16908	-1.19905	-4.15228	-2.23048	-4.50912	-4.58031	-4.07983	0.168808	0.251115	0.673722	0.0300226	0.115004	0.334429	0.0212561	0.414458	0.509369	0.00464491	0.00725769	0.0589854	0.0017898	0.214209	0.242253	0.00512674	0.000582444	0.0135992	0.366698	0.576196	0.82215
10652	A_23_P211561	MEI1	NM_152513	ref|Homo sapiens meiosis inhibitor 1 (MEI1), mRNA [NM_152513]	-1.36117	-1.30089	-1.34919	-1.52851	-1.8181	-1.39987	-1.42089	-1.95426	-1.52865	-1.04669	-1.62638	-0.888214	-1.26621	-1.36864	-1.76293	-1.15877	-1.44768	-1.58471	-1.65307	-1.38646	-1.22418	-1.01574	-0.733412	-1.36473	0.827823	1.28994	1.28849	0.969486	0.0537215	0.0874712	0.942091	1.52937	1.54518	0.992124	0.0113088	0.0424585	0.828551	1.33828	1.35606	0.955524	0.104525	0.17282	0.633919	1.10502	1.12555
10778	A_19_P00803200	lincRNA:chr1:187371202-187450127_R	lincRNA:chr1:187371202-187450127_R	lincRNA:chr1:187371202-187450127 reverse strand	-0.859728	-0.589164	-0.792971	-0.695937	-0.669176	-0.83118	-0.913766	-0.544806	-0.573019	-0.493283	0.0098143	-0.251539	0.0253556	-0.048726	-0.502501	-0.794173	-0.636724	-0.591536	-0.0775092	-0.263034	-0.241991	-0.866143	-0.416334	-0.866415	0.477168	1.02144	1.00128	0.450641	0.90679	0.904313	0.494381	1.02273	1.00602	0.490399	0.891617	0.888559	0.404501	0.95883	0.944584	0.312708	0.702344	0.697736	0.0573711	0.65372	0.641613
10827	A_23_P87879	CD69	NM_001781	ref|Homo sapiens CD69 molecule (CD69), transcript variant 1, mRNA [NM_001781]	-6.17992	-7.1152	-6.28293	-6.4279	-4.61057	-7.18487	-6.14945	-5.73571	-5.69618	-7.16018	-6.98957	-6.49922	-6.47959	-5.10341	-4.62034	-5.89689	-5.31173	-6.37867	-5.15052	-7.32415	-6.42122	-6.94114	-7.21606	-7.04335	0.0703522	0.658261	0.65357	0.00731788	0.022401	0.0802146	0.0651677	0.371021	0.495838	0.00908802	0.0255132	0.130048	0.00400379	0.271674	0.304371	0.00529823	0.0003992	0.00902106	0.0364878	0.437107	0.548224
10838	A_23_P103765	FCER1A	NM_002001	ref|Homo sapiens Fc fragment of IgE, high affinity I, receptor for; alpha polypeptide (FCER1A), mRNA [NM_002001]	-1.53683	-3.45285	-2.76052	-2.01648	-2.05238	-2.2568	-1.65465	-1.47829	-2.66403	-3.30117	-1.2278	-1.83573	-2.37231	-3.18088	-1.24846	-1.09278	-1.52142	-1.67538	-3.40923	-2.90906	-0.919792	-1.81048	-2.66348	-2.46393	0.5662	1.00187	1.16384	0.649172	0.737549	0.8214	0.128553	0.738562	0.724343	0.0218608	0.0951226	0.194342	0.0208787	0.50415	0.493011	0.00678183	0.00315581	0.0231961	0.563326	1.06963	1.13879
10859	A_33_P3352873	BCKDHB	NM_000056	ref|Homo sapiens branched chain keto acid dehydrogenase E1, beta polypeptide (BCKDHB), nuclear gene encoding mitochondrial protein, transcript variant 2, mRNA [NM_000056]	0.876972	0.713829	1.26722	1.01543	1.32761	0.697027	1.22807	0.294792	1.30875	0.41159	0.535359	0.834777	0.58156	0.424735	1.00351	0.226204	0.521679	0.711813	0.656828	0.680773	1.08512	0.22624	0.512062	0.608899	0.0794211	0.695069	0.705389	0.00843309	0.00887791	0.0275049	0.155039	0.713562	0.741404	0.0305703	0.104493	0.20552	0.400382	0.89387	0.937381	0.305217	0.579557	0.623874	0.335727	0.891526	0.906042
10862	ERCC-00078_438	ERCC-00078_438	ERCC-00078_438		0.135655	0.0649972	-0.0853915	0.0119726	-0.120798	-0.0860708	-0.0238467	-0.059624	0.267586	-0.234465	0.064653	-0.0289127	0	-0.66985	-0.0658878	-0.18023	-0.0649175	0.209638	0	-0.068441	-0.0641305	-0.15078	-0.479992	-0.763728	0.0903916	0.718414	0.712473	0.00997932	0.0093095	0.0256208	0.164021	0.773293	0.76712	0.0341097	0.0286993	0.0475347	0.189632	0.789829	0.78311	0.0550843	0.0852156	0.117023	0.277196	0.845897	0.849541
10868	A_23_P429977	KCNQ1	NM_000218	ref|Homo sapiens potassium voltage-gated channel, KQT-like subfamily, member 1 (KCNQ1), transcript variant 1, mRNA [NM_000218]	-1.54045	-1.3766	-0.643793	-1.74531	-1.55855	-1.08445	-1.71315	-2.12265	-1.43506	-0.822164	-1.35552	-1.13855	-1.20414	-1.46858	-1.00644	-1.3528	-2.12213	-2.19915	-0.909095	-1.01286	-1.51447	-0.778178	-0.848131	-0.819387	0.893235	1.36379	1.52022	0.987644	0.0460203	0.131895	0.965332	1.68964	1.78375	0.994477	0.00369474	0.0250054	0.88913	1.52392	1.65008	0.977979	0.0392654	0.109164	0.893082	1.36469	1.36657
10887	A_33_P3244117	ENST00000333475	ENST00000333475	ens|StAR-related lipid transfer protein 9 (START domain-containing protein 9)(StARD9) [Source:UniProtKB/Swiss-Prot;Acc:Q9P2P6] [ENST00000333475]	0.821948	0.916261	0.541109	0.776806	0.818075	0.863937	0.619729	1.03533	0.662442	0.844667	0.620367	0.743434	0.866558	0.852443	0.814553	0.53703	0.655197	0.632429	0.629887	1.06982	-0.814832	0.290901	0.127112	0.50201	0.0851217	0.729192	0.72755	0.00920811	0.00840598	0.0174331	0.0758722	0.694022	0.695202	0.0106196	0.00446996	0.011607	0.173216	0.779944	0.780891	0.0462664	0.0476213	0.0550996	0.0837598	0.703692	0.699653
10888	A_19_P00801649	lincRNA:chr20:61399055-61409155_R	lincRNA:chr20:61399055-61409155_R	lincRNA:chr20:61399055-61409155 reverse strand	1.05849	1.2578	0.939594	1.14646	1.28109	0.63481	0.800525	0.607358	1.27494	1.43331	1.01348	1.62477	1.69808	1.54801	1.58186	0.948736	0.80875	0.621888	1.75032	1.5102	1.56965	0.888353	1.28454	0.527001	0.290899	0.887475	0.878298	0.118002	0.295413	0.361077	0.565521	1.0537	1.07151	0.641861	0.769329	0.801208	0.340325	0.858078	0.897007	0.206252	0.463685	0.545539	0.0506111	0.619063	0.614922
11007	A_32_P235796	BBS12	NM_152618	ref|Homo sapiens Bardet-Biedl syndrome 12 (BBS12), mRNA [NM_152618]	-0.372734	-0.417214	-0.403634	-0.637986	-0.705312	-0.261174	0.0326372	1.1599	-0.229236	-0.697266	0.405362	-0.444195	-0.173886	0.903588	-0.0396562	0.24809	0.911464	-0.613723	-0.713823	-0.34657	-0.308872	-0.601923	-0.798366	-0.67484	0.205148	0.849515	0.842912	0.0471171	0.0729163	0.0424895	0.0911796	0.527175	0.660067	0.0131984	0.0551836	0.174652	0.021312	0.460297	0.497795	0.00682433	0.0025867	0.0207297	0.0852388	0.532701	0.631456
11053	ERCC-00046_63	ERCC-00046_63	ERCC-00046_63		-0.0284564	-0.100264	0	-0.331514	-0.162136	-0.494765	-0.033683	-0.0859732	-0.60973	-0.0889004	-0.0740006	0.0342159	0.0238467	-0.112629	-0.0712587	-0.601704	-0.0636588	-0.190331	-0.0572574	-0.0628602	-0.941504	-0.563901	-0.934904	-0.799827	0.0373515	0.637882	0.635524	0.00427878	0.000817851	0.00368931	0.0671843	0.671489	0.666271	0.00936083	0.00406838	0.0132791	0.104196	0.6909	0.690938	0.0207502	0.0314558	0.0669621	0.0295736	0.598188	0.593295
11066	A_19_P00803226	lincRNA:chr8:144359650-144364750_R	lincRNA:chr8:144359650-144364750_R	lincRNA:chr8:144359650-144364750 reverse strand	0.722798	0.755802	0.575451	0.964562	0.726801	0.841205	1.27668	0.178216	0.338259	0.789014	0.665817	0.296126	0.689161	1.03887	0.357566	0.205983	-0.0050497	0.316623	0.71366	0.245976	-0.0486403	1.13139	1.40475	0.687214	0.802984	1.26805	1.27481	0.958347	0.10442	0.168983	0.7474	1.22816	1.25216	0.912154	0.249184	0.364377	0.970882	1.87937	1.88301	0.992569	0.0032009	0.0191767	0.810982	1.31743	1.35
11067	A_33_P3341686	XIST	NR_001564	ref|Homo sapiens X (inactive)-specific transcript (non-protein coding) (XIST), non-coding RNA [NR_001564]	-1.73974	2.66164	-1.09319	3.02408	3.22375	-0.927549	2.04695	-1.42086	-2.08218	-1.48355	3.30672	3.1288	2.85729	3.19592	3.15374	2.99749	2.80669	-1.8686	3.19486	3.0375	2.02727	-1.32128	-1.68737	2.60688	0.281284	0.595525	0.714215	0.107525	0.464328	0.668391	0.243573	0.631017	0.694097	0.0822295	0.467931	0.644765	0.0309165	0.284833	0.240406	0.00782888	0.00951204	0.0863109	0.0198443	0.2704	0.226317
11125	A_19_P00808525	lincRNA:chr8:66501846-66512821_R	lincRNA:chr8:66501846-66512821_R	lincRNA:chr8:66501846-66512821 reverse strand	-0.447982	-0.0851168	-0.321928	-0.0944348	0.188662	0.325191	0.227308	0.504674	0.0819417	0.11984	-0.339727	-0.232446	0.107714	-0.600904	-0.314213	0	-0.0187366	0.314987	-0.0848889	-0.216923	0.384982	-0.499455	-0.613367	-0.168038	0.26412	0.879571	0.869743	0.0905196	0.2514	0.271871	0.0295549	0.602463	0.597623	0.00529421	0.000526073	0.00320649	0.197903	0.806444	0.79574	0.0600042	0.1103	0.133016	0.314058	0.869804	0.884485
11140	A_24_P56388	HIF1A	NM_181054	ref|Homo sapiens hypoxia inducible factor 1, alpha subunit (basic helix-loop-helix transcription factor) (HIF1A), transcript variant 2, mRNA [NM_181054]	-3.38395	-3.51862	-3.57905	-3.60834	-3.3778	-3.68007	-3.53184	-4.55699	-3.07218	-3.2337	-3.98638	-3.6884	-3.28092	-4.04764	-3.64386	-4.09258	-3.90197	-3.64638	-3.58446	-3.71076	-3.60336	-3.98293	-3.90616	-4.01279	0.0884901	0.733711	0.739817	0.00969478	0.0015937	0.000992706	0.225904	0.843968	0.853831	0.0685766	0.502963	0.589592	0.400951	0.933741	0.946961	0.306247	0.591782	0.547549	0.250742	0.796497	0.829604
11156	A_24_P415280	SEC61A2	NM_018144	ref|Homo sapiens Sec61 alpha 2 subunit (S. cerevisiae) (SEC61A2), transcript variant 1, mRNA [NM_018144]	0.49908	0.619204	0.626781	0.853158	0.367864	0.555247	0.470946	-0.140208	0.661476	0.252857	0.351842	0.43197	0.604787	0.513686	0.30895	0.349234	-0.140906	0.433701	0.577873	0.796927	0.969139	-0.0867678	0.409172	0.0959134	0.076682	0.706528	0.703539	0.00808149	0.00668644	0.0189593	0.289243	0.880828	0.87311	0.126839	0.410542	0.466304	0.44514	0.976213	0.970398	0.390356	0.877185	0.884778	0.159179	0.776795	0.772057
11176	A_23_P208706	BAX	NM_138764	ref|Homo sapiens BCL2-associated X protein (BAX), transcript variant sigma, mRNA [NM_138764]	-0.879268	-0.945932	-0.968016	-1.51895	-1.64977	-1.19829	-1.87182	-1.6207	-1.41543	-1.37159	-1.07534	-1.55319	-1.45173	-1.58686	-1.39942	-1.25344	-1.60832	-1.80483	-1.31271	-1.27578	-1.74471	-0.9612	-0.64569	-1.2635	0.596713	1.08819	1.07562	0.711199	0.557216	0.620974	0.938308	1.54666	1.57699	0.991668	0.00935864	0.037485	0.861655	1.39311	1.38919	0.969386	0.0482652	0.0875514	0.916798	1.5101	1.50757
11315	A_23_P4096	CA4	NM_000717	ref|Homo sapiens carbonic anhydrase IV (CA4), mRNA [NM_000717]	0.843614	1.07024	1.11681	0.535462	0.737089	1.578	1.33921	0.71257	1.02349	1.0579	0.784899	1.45226	0.852178	0.778321	1.06688	1.15584	0.0236901	0.393602	0.788137	0.87284	0.615905	1.40899	1.4332	1.39616	0.919183	1.41774	1.41457	0.99166	0.006991	0.0212242	0.743071	1.20739	1.30752	0.908333	0.177503	0.267527	0.867501	1.49599	1.63118	0.971416	0.0559257	0.141886	0.806849	1.2767	1.35216
11339	A_33_P3408943	C10orf119	NM_024834	ref|Homo sapiens chromosome 10 open reading frame 119 (C10orf119), mRNA [NM_024834]	-0.248921	-0.234588	-0.681128	-0.604996	-0.905916	-0.907919	-0.828389	0.0882098	-1.02144	-1.15156	-0.705617	-1.12531	-0.419314	-0.655144	-0.770568	-0.843368	-0.539631	-0.220172	-0.96519	-0.775444	-0.633136	-1.12671	-1.16694	-0.833183	0.0477424	0.656938	0.654091	0.00508412	0.00345854	0.0146174	0.215058	0.725185	0.81453	0.0611064	0.131802	0.236976	0.193341	0.799691	0.800128	0.0572497	0.0740609	0.0805731	0.224224	0.795469	0.805722
11419	A_23_P74359	CSRP1	NM_004078	ref|Homo sapiens cysteine and glycine-rich protein 1 (CSRP1), transcript variant 1, mRNA [NM_004078]	1.87522	2.11628	1.98308	1.82477	1.39204	1.86994	1.38178	0.950311	2.12853	1.89032	0.824901	1.88622	1.69509	1.57559	1.77541	1.38327	0.930249	1.01623	1.7695	1.78952	1.69752	2.1639	2.13448	2.30978	0.791266	1.18967	1.19559	0.95205	0.0574048	0.0359651	0.975008	1.7046	1.77571	0.995256	0.00222847	0.0164721	0.959767	1.74237	1.81641	0.991305	0.00572933	0.0283779	0.908112	1.39484	1.40019
11460	A_19_P00316745	lincRNA:chr9:132255819-132266046_F	lincRNA:chr9:132255819-132266046_F	lincRNA:chr9:132255819-132266046 forward strand	0.599156	0.746451	0.956267	0.983052	1.01826	0.548932	0.387842	0.252251	1.76787	0.839933	0.625848	1.31524	0.547872	0.872986	1.02466	0.10374	0.886453	1.12485	1.162	0.96027	1.86231	1.03979	1.34659	1.15957	0.861719	1.28148	1.28346	0.980603	0.0278955	0.0401507	0.954945	1.52148	1.60079	0.993516	0.00748063	0.0306254	0.825591	1.37826	1.43378	0.95407	0.0833587	0.164452	0.730904	1.1818	1.22642
11464	A_23_P94800	S100A4	NM_002961	ref|Homo sapiens S100 calcium binding protein A4 (S100A4), transcript variant 1, mRNA [NM_002961]	-0.642222	-0.710717	-0.635594	-1.40777	-2.13209	-0.431631	-1.45036	-2.32839	-1.64478	-1.23417	-2.13614	-1.03671	-1.43137	-1.62964	-0.93497	-1.50947	-2.63113	-2.33585	-1.56246	-1.10409	-2.09586	0.236231	0.0287771	-0.928874	0.878829	1.59798	1.58702	0.984761	0.0443465	0.153133	0.987045	2.36618	2.94588	0.996087	0.00758733	0.068339	0.987335	2.62943	3.07569	0.994143	0.0112489	0.07471	0.983542	2.3052	2.37662
11478	A_19_P00810639	lincRNA:chr4:83812701-83821676_F	lincRNA:chr4:83812701-83821676_F	lincRNA:chr4:83812701-83821676 forward strand	-1.21921	-1.32439	-0.61832	-0.813809	-0.497253	-0.884297	-0.939092	-0.926001	-0.956559	-0.101179	-0.953829	-0.616158	-0.681317	-0.0293838	-0.739348	-0.780068	-0.60296	-0.103505	-0.216037	-0.87181	-0.962525	-1.2635	-1.31811	-1.28668	0.249154	0.798698	0.832416	0.0773958	0.129589	0.195215	0.111666	0.71218	0.743673	0.0174837	0.00621411	0.0125287	0.068255	0.667202	0.670995	0.0130729	0.000594195	0.000478916	0.026509	0.544137	0.57505
11479	A_23_P120845	XBP1	NM_005080	ref|Homo sapiens X-box binding protein 1 (XBP1), transcript variant 1, mRNA [NM_005080]	1.54122	1.53281	1.38671	1.02289	1.13637	0.577431	0.163731	0.430406	1.03685	0.536398	-0.84958	1.00171	0.957473	0.800997	0.99041	0.00778637	-0.261613	0.52342	1.67267	0.348553	0.134387	0.960748	1.26288	1.55193	0.372543	0.92857	0.926995	0.235766	0.555243	0.602744	0.950517	1.5758	1.66451	0.993063	0.0142958	0.060134	0.95601	1.90213	2.16183	0.990837	0.0148822	0.0720408	0.799813	1.27988	1.27216
11667	A_19_P00317547	lincRNA:chr6:138144808-138145212_R	lincRNA:chr6:138144808-138145212_R	lincRNA:chr6:138144808-138145212 reverse strand	-0.0180716	-0.716208	-0.709813	-1.16111	-0.546218	-1.12895	0.0520466	-0.631	0.0473056	-0.113317	-0.14439	-0.0586759	0.0476969	0.0830957	-0.732189	-0.345497	-0.435883	-0.330425	-0.253756	-0.0157101	-0.743942	-0.767638	-0.944075	-0.565279	0.431722	0.895463	0.961506	0.350896	0.657006	0.729032	0.338303	0.841659	0.894168	0.190997	0.455604	0.544423	0.248766	0.837754	0.836576	0.0981506	0.177319	0.187038	0.0260144	0.583995	0.581512
11737	A_23_P11201	GPR34	NM_001097579	ref|Homo sapiens G protein-coupled receptor 34 (GPR34), transcript variant 4, mRNA [NM_001097579]	-4.26413	-4.13942	-4.56443	-4.96509	-4.48198	-4.62858	-3.78235	-3.07136	-4.30253	-4.38279	-3.73464	-4.71196	-3.96356	-3.6126	-4.12142	-3.72073	-3.05333	-3.27273	-4.54526	-4.60858	-2.77493	-4.67259	-4.64386	-4.30047	0.41704	0.946547	0.961405	0.320417	0.791087	0.825137	0.196525	0.625967	0.743035	0.0498303	0.123719	0.26351	0.0363721	0.512123	0.549344	0.00845561	0.0111049	0.0530571	0.200541	0.706281	0.744793
11834	A_19_P00810972	lincRNA:chr19:57810288-57818377_R	lincRNA:chr19:57810288-57818377_R	lincRNA:chr19:57810288-57818377 reverse strand	-0.389237	-0.387556	-1.07184	-0.314109	-0.188662	-0.161751	-0.0426443	-0.353413	-0.554589	-0.0944647	0.221558	0.0762356	-0.165059	0.22556	-0.356144	-0.455134	-0.6466	-0.108934	-0.0724084	-0.263034	-0.324656	-0.765246	-0.522566	-0.797881	0.264478	0.883033	0.867874	0.0908519	0.446862	0.518618	0.0806101	0.703432	0.701245	0.0113664	0.00240107	0.00469069	0.268771	0.865178	0.8593	0.117242	0.195819	0.160621	0.0291086	0.596934	0.595302
11875	A_24_P29733	PFTK1	NM_012395	ref|Homo sapiens PFTAIRE protein kinase 1 (PFTK1), mRNA [NM_012395]	0.758615	0.190702	0.551842	0.539312	-0.0913062	0.48047	-0.0452613	0.354018	0.55734	-0.0155451	0.0392921	0.0385051	0.0801704	-0.0677936	0.25836	0.0636671	-0.0790303	-0.231935	0.56797	0.301801	0.576022	0.76209	0.577796	0.493871	0.598837	1.06546	1.06687	0.715318	0.53418	0.541087	0.858293	1.33788	1.36195	0.974896	0.0294263	0.0611566	0.914326	1.44192	1.44688	0.983974	0.00721688	0.0135463	0.943323	1.51293	1.5046
11900	A_23_P19650	VIP	NM_003381	ref|Homo sapiens vasoactive intestinal peptide (VIP), transcript variant 1, mRNA [NM_003381]	-0.758612	-0.635003	-0.926001	-0.743112	-0.674856	-0.255257	-0.627087	-0.0576388	-0.427423	-0.520111	-0.877142	0.0285691	0.370564	-0.403036	-0.171855	-0.909949	-0.991984	-0.00861313	-0.203092	-0.259441	-0.429539	-0.962954	-0.539073	-0.792931	0.48273	1.00526	0.999851	0.463205	0.996248	0.995779	0.171573	0.771732	0.782871	0.0373407	0.0819201	0.136569	0.477828	0.924948	0.990755	0.456347	0.779396	0.810845	0.0451238	0.579445	0.594828
11914	A_23_P103765	FCER1A	NM_002001	ref|Homo sapiens Fc fragment of IgE, high affinity I, receptor for; alpha polypeptide (FCER1A), mRNA [NM_002001]	-1.7348	-3.41607	-2.84487	-1.97644	-2.12489	-2.43438	-1.6591	-1.46592	-2.6314	-3.75534	-1.67654	-1.95906	-2.50786	-3.38448	-1.39923	-1.20562	-1.63037	-1.84555	-3.33565	-2.83949	-0.920363	-1.69357	-2.65526	-2.60479	0.62211	1.07063	1.16099	0.75852	0.643605	0.754205	0.174604	0.771386	0.750871	0.0387058	0.199734	0.331282	0.0479412	0.556733	0.537188	0.00993197	0.0114093	0.0541573	0.632661	1.19578	1.25886
11951	A_23_P165657	SLC20A1	NM_005415	ref|Homo sapiens solute carrier family 20 (phosphate transporter), member 1 (SLC20A1), mRNA [NM_005415]	-0.906089	-1.14495	-1.62644	-1.07801	-0.792413	-1.50808	0.0222669	0.476225	-1.55041	-1.53605	0.02609	-1.90934	-1.34616	-0.219907	-1.65547	0.21657	0.326796	0.106045	-1.60435	-1.30429	-1.22711	-1.46644	-1.92487	-1.49353	0.0863325	0.732966	0.729813	0.00938053	0.0432205	0.103268	0.0241024	0.391885	0.459072	0.00485912	0.0108978	0.0788002	0.127584	0.358637	0.480552	0.0275709	0.030615	0.129467	0.295503	0.645764	0.807269
12002	A_23_P353125	FSIP1	NM_152597	ref|Homo sapiens fibrous sheath interacting protein 1 (FSIP1), mRNA [NM_152597]	0.474318	-0.229362	-0.306661	0.123254	0.171994	-0.361379	0.32104	0.151583	0.218835	0.418995	-0.266836	0.22721	0.321928	0.580065	0.48265	-0.341036	-0.560984	0.316928	0.60572	-0.169111	-0.671378	-0.240492	-0.453958	-0.213566	0.230302	0.785479	0.827756	0.0629845	0.128679	0.21052	0.140577	0.762444	0.752279	0.0255135	0.0604017	0.10279	0.438199	0.851385	0.948285	0.376675	0.575866	0.644161	0.04281	0.622885	0.63443
12104	A_24_P541919	DENND5B	NM_144973	ref|Homo sapiens DENN/MADD domain containing 5B (DENND5B), mRNA [NM_144973]	0.566628	0.367545	0.303018	0.31953	1.69692	0.56799	1.54552	0.499545	0.928808	0.61541	0.691383	0.161837	1.24708	1.20506	0.987108	1.27912	1.42494	1.55513	1.50673	0.626957	1.32193	0.417433	0.249055	-0.123537	0.296043	0.87366	0.881966	0.123896	0.207377	0.228552	0.0641792	0.506682	0.569238	0.00895687	0.0130189	0.0734159	0.0163464	0.485176	0.488697	0.00635105	0.000735677	0.00691669	0.127704	0.59366	0.634162
12106	A_33_P3307955	ABCD3	NM_001122674	ref|Homo sapiens ATP-binding cassette, sub-family D (ALD), member 3 (ABCD3), transcript variant 2, mRNA [NM_001122674]	0.302682	0.306952	-0.0181931	0.772159	0.14889	0.455941	0.220318	-0.171096	0.42138	0.295768	-0.242479	0.0655885	0.136592	-0.19911	-0.345059	-0.438681	-0.618171	-0.598987	0.219583	0.0235355	0.0516387	0.544703	0.0499797	0.222585	0.443691	0.944876	0.978584	0.376484	0.73679	0.775535	0.599994	1.07665	1.08391	0.709257	0.57526	0.601173	0.958705	1.6819	1.6681	0.991175	0.00263989	0.0111106	0.745819	1.21343	1.20206
12127	A_23_P59452	ABP1	NM_001091	ref|Homo sapiens amiloride binding protein 1 (amine oxidase (copper-containing)) (ABP1), mRNA [NM_001091]	0.782826	0.669089	0.611736	0.630017	0.405637	0.145944	-0.009156	0.0277892	1.00483	0.177749	-0.583284	0.666635	0.394193	0.205051	0.537717	0.146446	-0.623263	-0.200572	1.20278	0.327346	0.355749	0.88265	1.57362	1.18662	0.917866	1.48161	1.46434	0.991488	0.00771238	0.0262426	0.990741	2.12903	2.11252	0.996315	0.000205951	0.00308956	0.984457	2.21231	2.33943	0.993891	0.00521008	0.039151	0.966123	1.75035	1.75471
12139	A_23_P408787	C1orf150	NM_145278	ref|Homo sapiens chromosome 1 open reading frame 150 (C1orf150), mRNA [NM_145278]	0.130256	0.184679	0.144658	0	-0.0171411	-0.24056	0.203534	0.122147	-0.0774046	-0.334	-0.189745	-0.182864	-0.560622	0.184424	-0.212371	-0.125531	-0.0458037	-0.224706	-0.0211388	0.0469209	-0.0146965	-0.416377	-0.341338	-0.439983	0.0602491	0.699718	0.696192	0.00623045	0.000394674	0.00020612	0.123472	0.74472	0.74379	0.0204557	0.011122	0.0166054	0.218716	0.827989	0.827582	0.0739075	0.0335879	0.00866009	0.315458	0.844334	0.875663
12234	A_24_P370472	HLA-DRB4	NM_021983	ref|Homo sapiens major histocompatibility complex, class II, DR beta 4 (HLA-DRB4), mRNA [NM_021983]	0.794761	1.76505	3.02486	3.7659	3.46049	1.42717	2.29395	-0.126999	3.91768	-0.400532	-1.2107	1.31822	3.17889	1.80961	3.83703	3.30258	1.65222	2.94945	0.124612	1.33293	1.65283	0.780324	2.27717	0.884214	0.142725	0.417249	0.561508	0.0212275	0.0939103	0.296538	0.317174	0.57458	0.894811	0.161253	0.515941	0.665797	0.0117709	0.308068	0.350629	0.00594091	0.0226971	0.118507	0.15755	0.558648	0.652471
12415	A_19_P00808371	lincRNA:chr15:79676505-79677063_F	lincRNA:chr15:79676505-79677063_F	lincRNA:chr15:79676505-79677063 forward strand	-1.68574	-1.48775	-1.41883	-1.469	-1.17664	-1.18893	-0.539873	-1.07582	-1.04935	-1.44588	-1.01089	-1.34414	-1.09794	-1.09637	-0.225713	-1.33539	-0.39613	-0.343956	-1.18442	-1.36257	-0.702754	-1.65627	-1.79219	-1.56991	0.286611	0.896222	0.89157	0.113244	0.215331	0.133571	0.0597906	0.615245	0.653562	0.00839439	0.00320011	0.0161137	0.0478345	0.46875	0.504967	0.0099174	0.00746189	0.0438171	0.0866657	0.709548	0.707875
12470	A_23_P74290	GBP5	NM_052942	ref|Homo sapiens guanylate binding protein 5 (GBP5), transcript variant 1, mRNA [NM_052942]	-0.200299	0.224265	-0.0274807	0.0616191	0.0729525	-0.364093	-0.94479	-1.11447	-0.483696	-0.0239457	0.0202588	0.253756	-0.0133956	0.516155	-0.205845	0.0310269	0.15515	-1.13331	-0.0288811	0.571156	0.0135647	-0.427984	-0.199123	-0.766548	0.100687	0.722628	0.726867	0.01165	0.0147949	0.0395471	0.605014	1.04486	1.13836	0.718556	0.674254	0.740018	0.135165	0.733503	0.734341	0.0301482	0.0448041	0.079564	0.043824	0.609487	0.617054
12481	A_33_P3380693	ADAM15	NM_207197	ref|Homo sapiens ADAM metallopeptidase domain 15 (ADAM15), transcript variant 6, mRNA [NM_207197]	1.9632	1.78326	2.24362	0.27341	0.193444	2.20915	-0.017146	0.109072	0.721416	1.50347	0.421274	1.00873	1.97862	1.54658	0.907023	0.669402	-0.609873	-0.0105932	1.42619	1.01245	0.618546	2.16166	3.25134	1.77915	0.815418	1.74914	1.80605	0.964277	0.0760903	0.25002	0.998184	2.9663	4.07915	0.996738	0.00470767	0.0588816	0.997346	4.22948	4.35563	0.994949	0.0021821	0.0324051	0.908734	1.96394	1.92102
12613	A_23_P371039	NTSR1	NM_002531	ref|Homo sapiens neurotensin receptor 1 (high affinity) (NTSR1), mRNA [NM_002531]	-0.434322	0.0236126	-0.157183	-0.232397	0.27341	-0.14543	0.290996	0.363748	0.189825	0.0877584	0.29956	0.181607	0.0102683	0.341973	-0.184424	-0.345776	-0.00543388	-0.370182	0.0581028	0.258312	-0.281286	0.263034	0.343438	0.168877	0.911405	1.36697	1.37434	0.990598	0.00642792	0.0122884	0.520448	1.03625	1.01906	0.546936	0.696818	0.678786	0.874698	1.34915	1.35924	0.97376	0.0135285	0.016742	0.596288	1.05403	1.06049
12632	A_19_P00326917	lincRNA:chr4:128758375-128769050_F	lincRNA:chr4:128758375-128769050_F	lincRNA:chr4:128758375-128769050 forward strand	1.23763	1.1366	1.06645	1.61653	1.51107	1.49996	1.47607	1.56704	1.08103	1.16262	1.35414	0.491675	0.659087	0.932887	1.44057	0.974554	0.361419	1.11289	1.0123	1.15771	0.614108	0.894991	0.88821	0.773797	0.129921	0.743718	0.773337	0.0177781	0.0203937	0.0393347	0.0421391	0.632646	0.635639	0.00643312	7.11e-05	1.48e-05	0.424915	0.908826	0.985281	0.350933	0.794235	0.827664	0.679688	1.10747	1.12978
12663	A_23_P121885	ROPN1L	NM_031916	ref|Homo sapiens ropporin 1-like (ROPN1L), mRNA [NM_031916]	1.75863	1.9636	1.76748	1.36685	1.33236	1.53231	1.13036	0.971671	1.95031	1.99116	0.8961	2.02885	2.16038	1.82066	2.0311	1.40223	0.724642	1.37741	2.37553	1.65202	1.53285	2.27398	2.54542	1.98195	0.927564	1.46969	1.46571	0.992685	0.0111356	0.0402925	0.99075	2.03951	2.05296	0.996315	0.000251207	0.00354579	0.942164	1.74461	1.92316	0.988916	0.026536	0.0985545	0.748539	1.21029	1.20844
12687	A_23_P64372	TCN1	NM_001062	ref|Homo sapiens transcobalamin I (vitamin B12 binding protein, R binder family) (TCN1), mRNA [NM_001062]	-1.94693	-1.59033	-2.34709	-0.187031	0.0164881	-1.1801	-0.809095	-0.76698	-1.57254	-0.50678	-1.26589	-1.80336	-1.07368	-1.57609	-1.33952	-1.7866	-1.77988	0.0814274	-0.0187366	-2.34158	-0.0130267	-2.22297	-2.50149	-1.22492	0.267243	0.654991	0.805888	0.0934545	0.303951	0.502037	0.0163852	0.418002	0.423278	0.0042978	0.0023736	0.0319011	0.274672	0.838561	0.826299	0.123345	0.327964	0.44896	0.189637	0.74623	0.736587
12705	A_32_P113066	LRAT	NM_004744	ref|Homo sapiens lecithin retinol acyltransferase (phosphatidylcholine--retinol O-acyltransferase) (LRAT), mRNA [NM_004744]	0.0884091	0.195471	0.166753	0.339694	0.0489097	-0.0108068	-0.188762	-0.0281969	0.214739	0.0108883	0.144101	-0.352211	-0.0740006	0.148644	0.241478	0.133266	-0.114679	0.0786098	0.511713	0.163499	-0.308227	-0.679377	-0.335704	-0.169925	0.0572143	0.668861	0.673951	0.00593303	0.00214836	0.00823799	0.185563	0.791319	0.797356	0.0439841	0.0389609	0.0533557	0.124047	0.719961	0.722642	0.026433	0.0310785	0.0583673	0.224603	0.811328	0.821767
12730	A_33_P3316555	MGST3	NM_004528	ref|Homo sapiens microsomal glutathione S-transferase 3 (MGST3), mRNA [NM_004528]	1.91603	2.6864	2.06951	2.72324	1.75768	1.92598	1.80896	1.45987	2.87844	2.79513	1.99479	2.19164	2.01234	2.56939	2.26243	1.45088	1.72222	2.22866	1.76555	1.94494	2.3052	2.86764	2.28136	2.48399	0.667143	1.12663	1.15213	0.830984	0.415235	0.523336	0.97216	1.76185	1.7457	0.995037	0.00091511	0.00741142	0.935021	1.6392	1.699	0.987794	0.0196689	0.0673906	0.761056	1.22123	1.23577
12731	A_23_P100344	ORC6L	NM_014321	ref|Homo sapiens origin recognition complex, subunit 6 like (yeast) (ORC6L), mRNA [NM_014321]	-0.337408	-0.00914065	0.216209	-0.0821144	0.337551	-0.0147065	-0.24339	-0.159594	0.228765	0.0751015	0.290647	0.492516	0.376218	0.702867	0.39119	0.0212686	0.188204	0.0535053	-0.14439	0.166864	-0.239996	-0.316812	-0.138102	-0.291531	0.261492	0.866365	0.877246	0.0881027	0.219906	0.228927	0.27809	0.844235	0.87507	0.11464	0.189114	0.209067	0.126023	0.729611	0.733056	0.0270638	0.0147399	0.0204441	0.024701	0.583624	0.586505
12808	A_33_P3865368	ENST00000397703	ENST00000397703	ens|Tumor necrosis factor receptor superfamily member 10C Precursor (Decoy receptor 1)(DcR1)(Decoy TRAIL receptor without death domain)(TNF-related apoptosis-inducing ligand receptor 3)(TRAIL receptor 3)(TRAIL-R3)(Trail receptor without an intracellular d	-3.16911	-3.23914	-2.64096	-2.7899	-1.91745	-1.82775	-2.9411	-1.66337	-2.94828	-1.72128	-3.00987	-2.87491	-2.25834	-2.48092	-3.44185	-1.60517	-1.54023	-1.2796	-2.22498	-2.62312	-1.74418	-2.45356	-3.53948	-2.31389	0.705602	1.1997	1.24977	0.880427	0.505018	0.625057	0.053576	0.631076	0.626505	0.00765097	0.0764748	0.207904	0.214252	0.61432	0.780457	0.0707349	0.315427	0.478396	0.405079	0.895541	0.918246
12850	A_33_P3238777	FLJ45445	NR_028324	ref|Homo sapiens hypothetical LOC399844 (FLJ45445), non-coding RNA [NR_028324]	0.187508	0.177323	0.439797	0.587373	0.38558	0.542086	0.789848	0.0399797	0.79911	0.450899	0.50193	0.295434	0.310899	0.139129	-0.0239391	1.20077	0.255858	0.939112	0.0921689	0.198622	0.500226	-0.0755466	-0.349171	-0.215319	0.0566089	0.674758	0.680839	0.00587523	0.0027651	0.0090512	0.0520516	0.626964	0.6352	0.00747772	0.00469115	0.0212313	0.118247	0.579815	0.662158	0.0246517	0.0543088	0.142258	0.0983685	0.727204	0.724171
12918	A_33_P3407062	ENST00000390468	ENST00000390468	ens|Putative uncharacterized protein ENSP00000374975 [Source:UniProtKB/TrEMBL;Acc:A6NKE3] [ENST00000390468]	-0.460266	-0.266907	-0.364412	-0.256876	-0.520945	-0.424592	-0.787068	-0.350228	-0.589536	-0.291105	-0.535668	-0.241818	0.0326662	0.00523665	-0.209008	-0.0937465	-0.275403	0.0374747	-0.501854	-0.539903	-0.536405	-0.816693	-0.669528	-0.620035	0.127271	0.776512	0.778382	0.0171274	0.00750484	0.00460616	0.273985	0.877712	0.872266	0.110368	0.229348	0.201056	0.0954854	0.70274	0.706918	0.0186045	0.00272945	0.00303398	0.047669	0.643096	0.643704
12924	ERCC-00028_121	ERCC-00028_121	ERCC-00028_121		-0.280677	-0.0931093	-0.2151	-0.341036	-0.122743	-0.152003	-0.337265	-0.0614005	0.14468	-0.116752	-0.197037	-0.179169	-0.600392	-0.26702	-0.139976	-0.477743	-0.222392	0.0931093	-0.178337	-0.185556	-0.547065	-0.826107	-0.800229	-0.808926	0.0488063	0.667949	0.673386	0.00517376	0.000244617	0.000258185	0.0432824	0.638626	0.633966	0.00654663	0.000168795	0.000265489	0.0933848	0.688388	0.690865	0.0181163	0.00397072	0.00644959	0.113853	0.719984	0.724811
12932	A_24_P30923	SNN	NM_003498	ref|Homo sapiens stannin (SNN), mRNA [NM_003498]	-0.438501	-0.631508	-0.605913	-0.849118	-0.608062	-0.471179	-0.124797	-0.866545	-0.489476	-0.323397	-0.267692	-0.438395	-0.201269	-0.123658	-0.702046	-0.592386	-0.11575	0.363359	-0.818161	-0.55926	-0.44861	-1.11724	-0.776275	-0.926001	0.166099	0.807096	0.807323	0.028987	0.0520374	0.0628983	0.135659	0.736845	0.756239	0.0239619	0.0444525	0.0891884	0.142299	0.71389	0.739709	0.0327529	0.0455161	0.0839534	0.0399222	0.622095	0.621971
13087	A_23_P87879	CD69	NM_001781	ref|Homo sapiens CD69 molecule (CD69), transcript variant 1, mRNA [NM_001781]	-6.2828	-7.03106	-6.26217	-6.48849	-4.79035	-7.1351	-6.24908	-5.74335	-5.86593	-6.93835	-7.07989	-6.62711	-6.57911	-5.12288	-4.88845	-5.7867	-5.39205	-6.38219	-5.23549	-7.40551	-6.38833	-7.01605	-7.31047	-6.94413	0.0529765	0.661267	0.657834	0.00553881	0.0146036	0.0560075	0.0460374	0.393374	0.497647	0.00682745	0.0219217	0.117015	0.00359094	0.292597	0.310522	0.00526587	0.000115441	0.00359411	0.0568266	0.449461	0.579441
13095	A_23_P62642	CCDC19	NM_012337	ref|Homo sapiens coiled-coil domain containing 19 (CCDC19), mRNA [NM_012337]	-0.960741	-0.811059	-0.500345	-0.494901	-0.947859	-0.649523	-1.33019	-1.60663	-0.44067	-0.889297	-0.901618	-0.124672	-0.573807	-1	-0.158294	-1.19064	-0.737558	-0.977059	-0.242325	-0.695313	-0.166676	-0.549686	-0.472046	0.0227068	0.807832	1.2905	1.26259	0.960747	0.0756265	0.138127	0.963407	1.71449	1.75852	0.994309	0.0066943	0.0401003	0.744413	1.25131	1.31116	0.897348	0.248492	0.356901	0.673202	1.15841	1.18626
13165	A_33_P3411315	KRTAP3-3	NM_033185	ref|Homo sapiens keratin associated protein 3-3 (KRTAP3-3), mRNA [NM_033185]	1.12369	1.17066	1.06952	1.27663	1.45317	1.28949	0.390121	0.934711	1.72483	1.47169	0.284968	1.52605	0.775262	0.286585	1.39475	0.806664	0.473577	0.717786	1.25512	1.06616	1.31052	1.65376	1.91473	1.56165	0.944114	1.46995	1.45558	0.994389	0.00131899	0.00304532	0.936174	1.56565	1.60371	0.9914	0.0149909	0.063709	0.947322	1.71122	1.80923	0.989669	0.0110386	0.0474057	0.930654	1.69825	1.8811
13169	A_33_P3409518	TUBBP5	NR_027156	ref|Homo sapiens tubulin, beta pseudogene 5 (TUBBP5), non-coding RNA [NR_027156]	0.395429	1.57362	-1.05759	-1.11137	-1.40315	0.564362	-0.274897	-1.10531	-0.1204	0.528858	0.853922	-1.61773	0.494449	0.369455	-1.31474	-1.36141	0.274369	-1.51912	1.29604	0.486058	1.41084	0.625705	1.45666	0.594898	0.858392	1.4767	2.28528	0.979691	0.0935414	0.290575	0.994008	2.45565	2.93947	0.996506	0.00475864	0.0533158	0.972107	2.89806	3.68762	0.992698	0.005168	0.04941	0.875703	1.91576	2.41458
13177	A_23_P113111	AR	NM_000044	ref|Homo sapiens androgen receptor (AR), transcript variant 1, mRNA [NM_000044]	4.03093	4.06737	3.62356	4.03236	3.96612	3.87908	3.53473	4.03036	3.83517	3.46839	4.09032	3.77697	4.02525	3.50606	3.98794	3.77059	3.41355	3.94685	3.98964	3.87699	2.08754	3.6497	3.10126	3.32615	0.0536593	0.672314	0.666172	0.00560071	0.00615639	0.0246148	0.0992501	0.713019	0.710627	0.014764	0.0180223	0.0456555	0.185726	0.775742	0.778995	0.0528743	0.129164	0.189283	0.151926	0.753571	0.756869
13211	A_23_P320113	SRXN1	NM_080725	ref|Homo sapiens sulfiredoxin 1 homolog (S. cerevisiae) (SRXN1), mRNA [NM_080725]	-0.390283	-0.594496	-0.273131	-0.924057	-1.21179	-1.09584	-0.813092	-1.08343	-0.0842943	-0.385297	-1.60691	-0.468116	-0.829412	-0.653204	-1.15436	-1.24547	-1.35157	-1.32637	-1.09405	-0.405604	-0.537833	-0.330541	0.0326876	-0.240359	0.836148	1.27812	1.28263	0.972616	0.0620864	0.114669	0.984292	1.83078	1.84447	0.995909	0.000169747	0.00134274	0.98881	2.10997	2.09552	0.994269	9.46e-05	0.000962835	0.887835	1.38675	1.38486
13243	ERCC-00170_100	ERCC-00170_100	ERCC-00170_100		-0.978155	-0.650128	-0.460207	-0.848417	-0.2074	-0.931764	-0.326703	-0.580098	-0.369232	-0.720619	-0.483985	0.0895755	-0.121464	-0.0466934	-0.313891	-0.672049	-0.698665	-0.457682	-0.638461	-0.0610295	-0.378989	-0.67478	-0.503661	-0.81662	0.579524	1.04349	1.05674	0.676876	0.668892	0.672356	0.319062	0.886611	0.891324	0.163781	0.444199	0.485805	0.398703	0.927394	0.945739	0.302187	0.559174	0.537275	0.0505181	0.643583	0.644666
13368	A_33_P3302676	ENST00000376522	ENST00000376522	ens|Transducin-like enhancer protein 4 [Source:UniProtKB/Swiss-Prot;Acc:Q04727] [ENST00000376522]	-2.64938	-2.6579	-2.40752	-1.92844	-1.65208	-3.34163	-2.47926	-3.07944	-2.001	-2.22524	-3.19809	-2.39323	-2.48642	-3.4559	-2.23381	-2.88777	-3.02713	-2.28483	-2.41405	-2.87428	-0.979989	-2.62916	-3.15664	-2.99066	0.0890974	0.692801	0.716246	0.00978489	0.0278266	0.085402	0.380294	0.745713	0.894969	0.2593	0.431145	0.561503	0.338083	0.849503	0.892757	0.202968	0.436791	0.510377	0.340992	0.868792	0.908624
13399	A_19_P00316075	lincRNA:chr4:53578686-53579392_F	lincRNA:chr4:53578686-53579392_F	lincRNA:chr4:53578686-53579392 forward strand	2.5785	2.50465	2.91918	2.79071	3.00881	2.52334	2.71985	2.73094	2.48378	2.34734	2.25197	2.91475	2.45377	2.29105	2.42945	2.27493	2.02301	2.61276	2.5003	2.5091	2.86614	2.95242	2.80987	3.12576	0.786871	1.19808	1.20333	0.949501	0.0971376	0.110064	0.736606	1.1585	1.17567	0.902399	0.182325	0.18365	0.958789	1.64309	1.64841	0.991185	0.00219782	0.00855264	0.846043	1.31081	1.35492
13404	A_23_P28969	CHMP4B	NM_176812	ref|Homo sapiens chromatin modifying protein 4B (CHMP4B), mRNA [NM_176812]	0.36976	0.229518	0.355825	0.0342481	-0.775371	-0.160438	-0.861755	-0.399309	-0.180381	-0.137175	-0.632116	0.311379	-0.00532605	-0.113901	0.0602498	-1.17307	-0.561336	-0.144341	-0.0754613	0.0897439	-0.65637	0.579946	0.308903	0.140108	0.592017	1.07251	1.06674	0.701993	0.537456	0.528296	0.977458	1.83464	1.87368	0.995437	0.000987043	0.0100592	0.946508	1.7726	1.93712	0.989553	0.018087	0.0758813	0.775005	1.21328	1.22653
13409	A_23_P106463	OAZ2	NM_002537	ref|Homo sapiens ornithine decarboxylase antizyme 2 (OAZ2), mRNA [NM_002537]	-0.88543	-0.756682	-1.28494	-1.367	-0.975637	-1.06555	-0.132293	-0.663728	-1.41874	-0.676903	-0.416537	-1.22718	-0.899744	-0.612268	-1.03162	-0.598741	0.174568	0.199382	-1.11415	-1.25416	-1.2536	-1.60962	-1.51018	-1.6477	0.0940993	0.688944	0.710144	0.0105552	0.0112463	0.0349901	0.0300472	0.525917	0.573929	0.00533514	0.0019517	0.0173597	0.0232515	0.438037	0.490706	0.00701749	0.00511496	0.0359359	0.0513053	0.617016	0.630528
13418	A_24_P250922	PTGS2	NM_000963	ref|Homo sapiens prostaglandin-endoperoxide synthase 2 (prostaglandin G/H synthase and cyclooxygenase) (PTGS2), mRNA [NM_000963]	-0.726529	-1.63124	-2.21718	-0.211875	-0.322867	-1.5466	-1.50729	-0.717138	-0.993001	-0.394991	-0.9438	-2.02237	0.249978	-0.657001	-1.56439	-0.673348	0.0289514	-0.391881	-0.882962	-1.73744	-0.502242	-2.25239	-2.57924	-2.53842	0.0207559	0.365194	0.453978	0.00322707	0.00583802	0.0663594	0.00516268	0.348475	0.39028	0.0035848	0.000478277	0.0113765	0.00422156	0.276682	0.322063	0.00531537	0.00143245	0.0219223	0.0192568	0.265439	0.366641
13426	A_24_P411561	HAVCR2	NM_032782	ref|Homo sapiens hepatitis A virus cellular receptor 2 (HAVCR2), mRNA [NM_032782]	0.317277	0.453078	0.383081	0.716929	0.117458	0.676723	0.520716	0.402761	0.545434	0.49712	0.298931	1.08818	0.431718	0.881215	1.09311	0.420427	0.0830097	0.616055	0.68737	0.2514	0.360562	0.741806	1.06103	1.02787	0.918814	1.38965	1.4139	0.991612	0.00714328	0.0163155	0.911605	1.421	1.42291	0.98773	0.00952934	0.0255322	0.785385	1.2796	1.39566	0.93031	0.163633	0.259949	0.623714	1.09044	1.11993
13439	A_19_P00801512	lincRNA:chr8:29679233-29829308_R	lincRNA:chr8:29679233-29829308_R	lincRNA:chr8:29679233-29829308 reverse strand	-0.838936	-0.869744	-0.650002	-1.21387	-0.320915	-0.24664	-0.615769	-0.872451	-0.563901	-0.675956	-0.663236	-0.60572	-0.646985	-0.61276	-0.761552	-0.918317	-0.668548	-0.185556	-0.838893	-0.541242	-0.46706	-0.545969	0.082149	-0.385839	0.940324	1.53822	1.52037	0.994033	0.00751818	0.033699	0.691819	1.17695	1.16497	0.85346	0.293312	0.365317	0.872788	1.43517	1.41332	0.973154	0.0343015	0.0687508	0.774356	1.28679	1.269
13473	A_19_P00324340	lincRNA:chr14:81868097-81878672_F	lincRNA:chr14:81868097-81878672_F	lincRNA:chr14:81868097-81878672 forward strand	-0.512062	-0.588888	-0.312787	-0.499352	-0.223068	-0.21942	-0.663881	-0.907448	-0.333272	-0.636378	-0.402505	-0.390071	-0.515085	-0.402372	0.098244	0.0342933	0.103288	-0.0576268	-0.420217	-0.0661668	-0.497907	-0.829801	-0.49139	-0.732601	0.242259	0.868836	0.868383	0.0718588	0.143944	0.117048	0.311577	0.868422	0.886092	0.15391	0.388432	0.444711	0.0367305	0.591958	0.587398	0.00849828	0.000497174	0.00177109	0.231353	0.845146	0.837721
13555	A_23_P137984	S100A10	NM_002966	ref|Homo sapiens S100 calcium binding protein A10 (S100A10), mRNA [NM_002966]	-1.17626	-0.321484	0.0944481	-0.382354	-0.662476	-0.526187	-1.21815	-1.51409	-0.725044	-0.690313	-0.916882	1.08804	0.395047	-0.419689	0.0567578	-1.1188	-1.08628	-1.56696	0.0353882	-0.166718	0.69708	0.669362	1.16962	0.229686	0.989571	2.1716	2.19731	0.997402	0.00222998	0.0325841	0.998029	3.17326	3.24089	0.996729	0.000157679	0.00543299	0.990509	2.54237	2.90496	0.99441	0.00460159	0.0409125	0.671106	1.19675	1.33056
13604	A_33_P3555477	LOC285389	BC038368	gb|Homo sapiens cDNA clone IMAGE:4828668 [BC038368]	1.21801	1.28271	0.787543	0	1.41803	1.36923	0.684304	1.59593	0.873435	1.30456	1.55789	1.17764	1.57167	1.49725	1.11058	1.09363	1.1237	1.3265	1.25987	1.4441	0.478746	1.31242	1.53605	1.7711	0.929908	1.56692	1.61106	0.992951	0.0233952	0.107474	0.700094	1.1865	1.17521	0.863562	0.25397	0.344373	0.860173	1.35909	1.35624	0.968853	0.0224595	0.031544	0.622264	1.09173	1.08855
13633	A_23_P101623	ZNF667	NM_022103	ref|Homo sapiens zinc finger protein 667 (ZNF667), mRNA [NM_022103]	-0.626781	-0.851902	-0.416068	-0.52225	0.279574	-0.937219	-0.0115263	-0.572704	0.132103	-0.056216	-0.396738	0.271912	0.314109	0.386058	-0.0697512	-0.10323	0.0919782	0.325096	0.264897	-0.335767	-0.264972	-0.428094	-0.353294	-0.807903	0.591471	1.05625	1.06215	0.700914	0.653435	0.663494	0.325928	0.822336	0.876064	0.173189	0.449427	0.552536	0.117564	0.711033	0.720697	0.0244488	0.0159367	0.0303884	0.0230473	0.558155	0.563333
13635	A_23_P48771	C14orf159	NM_024952	ref|Homo sapiens chromosome 14 open reading frame 159 (C14orf159), transcript variant 3, mRNA [NM_024952]	-0.522858	-0.836392	-0.333412	-0.334747	0.138041	-0.209375	-0.0524446	-0.121902	-0.269187	-0.628974	-0.0128941	-0.238231	-0.184093	-0.352855	-0.334036	0.101095	-0.145221	-0.411544	-0.379603	-0.257912	-0.231993	-0.641315	-0.585503	-0.757612	0.290952	0.890739	0.885143	0.118062	0.333911	0.339538	0.0564024	0.657909	0.665655	0.00798158	0.000615631	0.00161789	0.0964517	0.685532	0.696132	0.0188328	0.00840987	0.0169187	0.124778	0.756274	0.757089
13686	A_23_P106362	AQP9	NM_020980	ref|Homo sapiens aquaporin 9 (AQP9), mRNA [NM_020980]	0.169925	1.24351	0.735379	1.29474	-0.0972973	0.708833	-0.552908	-2.63876	0.9553	0.864412	1.40727	0.992277	1.40011	1.64592	1.04321	0.29589	1.05264	1.2186	0.488034	-0.0610012	0.406411	-0.628489	-0.3903	0.0241124	0.00681212	0.425123	0.43872	0.00252996	0.000968067	0.0189689	0.492654	0.948438	1.35084	0.486648	0.609967	0.73029	0.0146337	0.452504	0.454852	0.00619468	0.00272389	0.023086	0.00215728	0.312796	0.313842
13740	A_23_P11995	PRDX1	NM_002574	ref|Homo sapiens peroxiredoxin 1 (PRDX1), transcript variant 1, mRNA [NM_002574]	2.12038	2.01674	1.88729	1.93839	1.38596	2.02704	1.24114	1.54712	2.06396	1.90907	1.22563	1.88837	2.32158	1.72493	1.82944	1.65289	1.3013	1.13525	2.01695	1.72138	1.41273	2.29171	2.5474	2.18851	0.853468	1.28089	1.2685	0.978276	0.0199794	0.0221866	0.973845	1.70356	1.78593	0.995168	0.0021875	0.0157613	0.956598	1.66979	1.67493	0.990911	0.00383082	0.0165199	0.816386	1.27434	1.306
13807	A_23_P135184	RALGDS	NM_001042368	ref|Homo sapiens ral guanine nucleotide dissociation stimulator (RALGDS), transcript variant 2, mRNA [NM_001042368]	-1.15093	-0.763522	0.00405614	-0.917507	-0.743461	-1.11557	-1.6896	-1.84901	-0.459134	-1.55445	-0.291925	-0.486848	-0.684975	-1.06778	-0.487978	-1.65903	-0.65051	-0.909438	-0.591021	-0.919945	-0.774893	-0.740199	-0.0371358	-0.737863	0.71821	1.12659	1.1981	0.894156	0.470476	0.59385	0.965699	1.75969	1.81524	0.994508	0.0121051	0.0663485	0.688877	1.30367	1.34326	0.836429	0.2511	0.381059	0.654737	1.19873	1.17303
13811	A_23_P99163	DRAM1	NM_018370	ref|Homo sapiens DNA-damage regulated autophagy modulator 1 (DRAM1), mRNA [NM_018370]	0.758247	-0.117735	-0.2852	0.0542265	0.00772461	0.283712	0.434153	0.702495	0.0836501	0.306921	0.762539	-0.152815	-0.447078	0.10523	0.0822858	0.535435	0.523938	0.722752	0.143562	0.350463	0.924503	-0.402966	-0.28244	-0.00209238	0.244954	0.768352	0.838574	0.0739859	0.180532	0.303157	0.06696	0.66064	0.673467	0.00933014	0.00891181	0.0317007	0.067241	0.653088	0.648497	0.0128979	0.0118094	0.032968	0.424053	0.951403	0.958515
13886	A_23_P11995	PRDX1	NM_002574	ref|Homo sapiens peroxiredoxin 1 (PRDX1), transcript variant 1, mRNA [NM_002574]	2.10889	2.0499	2.03039	1.97175	1.41199	1.89866	1.00801	1.67343	2.10216	2.04665	1.28717	2.03618	2.34735	1.72666	1.94527	1.74432	1.40616	1.14517	2.10787	1.61049	1.48795	2.10569	2.57758	2.19922	0.745824	1.20405	1.18061	0.920171	0.0964051	0.0984291	0.960985	1.71009	1.7485	0.994091	0.00409537	0.0267126	0.906386	1.50894	1.50518	0.982257	0.0186214	0.0492873	0.718907	1.18925	1.19827
13929	A_23_P100711	PMP22	NM_000304	ref|Homo sapiens peripheral myelin protein 22 (PMP22), transcript variant 1, mRNA [NM_000304]	-0.162561	0.826071	-0.0137868	-0.249077	-0.258617	-0.170249	0.0578444	-1.20611	0.0102117	-0.172803	-1.10332	-0.138372	-0.13966	-0.106537	-0.218861	-0.00678886	-1.38527	-0.112091	0.103685	-0.326736	0.109314	0.0404508	2.05604	0.445803	0.876006	1.9412	1.80926	0.984133	0.0877961	0.262536	0.954096	2.72964	2.48632	0.993431	0.0149882	0.0980437	0.947685	2.92707	2.77326	0.98972	0.03237	0.138658	0.894232	2.38569	2.25504
13944	A_24_P916496	PRKCA	NM_002737	ref|Homo sapiens protein kinase C, alpha (PRKCA), mRNA [NM_002737]	1.38699	2.13486	2.86709	1.81022	2.27534	2.77843	1.8746	1.81236	3.86662	1.51877	2.76402	1.46971	1.4808	1.84206	1.50679	1.41741	1.58232	1.25808	1.97383	2.35506	1.50495	2.16838	2.91601	2.32465	0.832984	1.27659	1.40769	0.97146	0.193146	0.359069	0.753525	1.20417	1.24007	0.917356	0.308026	0.421709	0.978062	2.00441	1.96461	0.993297	0.00195567	0.0141534	0.97296	1.86446	1.86339
13953	ERCC-00019_219	ERCC-00019_219	ERCC-00019_219		0.0151069	-0.519061	-0.524914	-0.591964	-0.0953782	-0.417407	-0.255381	-0.63895	0.0938219	-0.613723	-0.27518	0.08573	0.145605	-0.0510242	-0.291766	-0.645892	0.0300572	-0.233957	-0.259087	-0.605428	-0.335681	-0.792768	-0.466907	-0.767136	0.236836	0.820981	0.856715	0.067722	0.151583	0.210861	0.173872	0.795571	0.799558	0.0383723	0.0741173	0.103539	0.184664	0.762331	0.774035	0.052286	0.112744	0.167362	0.0304039	0.602787	0.595911
14117	A_23_P1102	ACTA1	NM_001100	ref|Homo sapiens actin, alpha 1, skeletal muscle (ACTA1), mRNA [NM_001100]	1.08211	1.12521	0.82923	1.4669	2.06436	1.32397	1.31102	1.20895	1.81342	1.34659	1.19167	1.39215	1.39833	1.40599	1.86689	1.32126	1.68791	1.7074	1.73985	1.6544	1.4236	0.927396	0.71659	0.921091	0.206654	0.820363	0.834385	0.0479672	0.123443	0.162817	0.080757	0.631731	0.691244	0.0113902	0.0129175	0.0491697	0.0452803	0.580547	0.591998	0.00957381	0.00252144	0.0116462	0.073148	0.687513	0.691858
14135	A_23_P121885	ROPN1L	NM_031916	ref|Homo sapiens ropporin 1-like (ROPN1L), mRNA [NM_031916]	1.83396	1.91757	1.74288	1.29629	1.39119	1.63511	1.10352	0.861114	1.86187	2.0168	0.925017	2.05858	2.00051	1.84079	1.96634	1.31584	0.670339	1.34002	2.26165	1.65435	1.55702	2.33808	2.52983	1.93174	0.932496	1.48552	1.47932	0.993235	0.0130154	0.0494114	0.990002	2.01445	2.06663	0.99627	0.000688357	0.00929018	0.960418	1.83341	2.0328	0.991384	0.019465	0.0834293	0.77478	1.24659	1.24815
14272	A_23_P151150	FOXM1	NM_202002	ref|Homo sapiens forkhead box M1 (FOXM1), transcript variant 1, mRNA [NM_202002]	1.50684	1.67939	1.24372	1.73591	1.72183	1.74015	2.02569	1.97982	1.3472	1.47239	1.6546	1.0276	1.22367	1.74678	1.72099	1.33758	1.64062	1.13287	1.61329	1.79511	0.00439624	1.19406	1.53105	1.19297	0.229915	0.847445	0.842401	0.0627122	0.17003	0.203894	0.064989	0.679074	0.669752	0.0090642	0.00279265	0.008287	0.234332	0.834739	0.824928	0.0858634	0.171327	0.183564	0.4964	0.965593	0.997527
14313	A_33_P3281785	NKX3-1	NM_006167	ref|Homo sapiens NK3 homeobox 1 (NKX3-1), mRNA [NM_006167]	0.179909	-0.887941	-1.12724	-0.92626	-0.697841	-1.48745	0.174774	0.347922	0.273211	0.0445657	0.0224548	-1.1555	0.127379	0.0815876	-0.916168	-1.16206	0	-0.677474	0.0627356	0.0437212	-0.704684	-1.15718	-2.10709	-1.8365	0.0280246	0.481961	0.53314	0.00365515	0.00684475	0.0618799	0.0193725	0.379497	0.428304	0.00450781	0.00802623	0.0684683	0.0456342	0.485891	0.526706	0.00962078	0.0205286	0.0900039	0.00804842	0.36951	0.387903
14368	A_24_P411186	BCL11A	NM_022893	ref|Homo sapiens B-cell CLL/lymphoma 11A (zinc finger protein) (BCL11A), transcript variant 1, mRNA [NM_022893]	-0.580354	-0.30317	-0.445753	-0.235714	0.122857	-0.692702	0.581314	0.759247	-0.48433	-0.16601	-0.175727	-1.03562	-0.170885	-0.0625655	-1	-0.045443	0.300173	0.50193	-0.682809	-0.322697	0.389948	-0.516935	-1.1187	-0.218423	0.324497	0.878896	0.88379	0.160194	0.292028	0.387012	0.0454558	0.549756	0.570076	0.0067673	0.0320562	0.126698	0.262077	0.74765	0.80969	0.110581	0.346182	0.475962	0.33623	0.865107	0.896694
14422	A_24_P22050	RAB20	NM_017817	ref|Homo sapiens RAB20, member RAS oncogene family (RAB20), mRNA [NM_017817]	0.242458	0.294973	0.311337	-0.023459	-0.518523	0.445291	-0.511361	-0.0596688	0.549035	0.442992	0.307281	0.520038	1.06913	1.14502	0.126961	0.524552	0.0118881	0.213203	-0.073581	-0.00931203	0.79986	0.86225	0.635794	-0.00739465	0.770647	1.25622	1.27096	0.939143	0.179355	0.274192	0.926506	1.56477	1.65927	0.99009	0.0350453	0.116916	0.727275	1.23392	1.2672	0.880624	0.325847	0.414634	0.199511	0.760239	0.76901
14436	A_23_P112846	MTHFD2L	NM_001144978	ref|Homo sapiens methylenetetrahydrofolate dehydrogenase (NADP+ dependent) 2-like (MTHFD2L), mRNA [NM_001144978]	-0.0255351	-0.327575	-0.471305	0.0456227	-0.23791	-0.443448	-0.388818	-0.611929	0.0105692	-0.420706	-0.368153	-0.693087	-0.227177	-0.0286828	-0.148251	-0.866143	-0.408963	-0.188072	-0.686669	-0.254967	-0.302438	-0.857041	-0.566488	-0.871551	0.0584032	0.669503	0.670203	0.00604801	0.0050339	0.0190433	0.154434	0.788026	0.786497	0.0303431	0.0317311	0.0384748	0.240765	0.804812	0.81686	0.0911896	0.218835	0.278884	0.13103	0.723112	0.729233
14453	A_23_P122724	VNN2	NM_004665	ref|Homo sapiens vanin 2 (VNN2), transcript variant 1, mRNA [NM_004665]	-1.23613	-0.102125	-0.0880248	0.135319	-0.427984	-0.430635	-1.42808	-3.57373	-0.162919	0.472335	0.637431	0.678879	1.08029	1.31267	0.261046	-0.58847	0.228337	0.480627	-0.424419	-0.902465	0.124902	-1.46853	-1.37622	-0.716547	0.0388084	0.532157	0.537525	0.00438435	0.0150876	0.0923964	0.419541	0.930955	1.32819	0.332971	0.663993	0.769647	0.0135562	0.446518	0.444092	0.00609806	0.00449917	0.0341463	0.000995844	0.218592	0.21533
14480	A_23_P372356	C15orf32	NM_153040	ref|Homo sapiens chromosome 15 open reading frame 32 (C15orf32), mRNA [NM_153040]	0.178597	-0.297605	-0.302847	0.301002	0.0171411	-0.0512806	0.307258	0.344647	0.258312	0.0742727	0.0890513	-0.0495821	0.279423	-0.0838727	0.208587	-0.173803	-0.0606069	-0.122422	-0.0657031	0.230298	-0.365206	-0.179706	-0.522725	-0.962236	0.0935694	0.699492	0.706857	0.0104711	0.0343216	0.105674	0.0496816	0.622092	0.620948	0.00721523	0.00466225	0.0247389	0.119501	0.697186	0.701785	0.0250281	0.0436161	0.0972314	0.0961886	0.669837	0.678283
14490	A_23_P33093	ST6GALNAC5	NM_030965	ref|Homo sapiens ST6 (alpha-N-acetyl-neuraminyl-2,3-beta-galactosyl-1,3)-N-acetylgalactosaminide alpha-2,6-sialyltransferase 5 (ST6GALNAC5), mRNA [NM_030965]	0.740946	1.33045	0.514573	0.392164	0.325068	0.911255	0.0314619	0.0298896	0.358645	0.921144	0.729147	0.911976	1.00715	1.29788	0.831831	0.609899	0.543065	0.417576	0.764572	0.721217	-0.569814	0.486968	0.460785	0.364602	0.268972	0.782504	0.85207	0.0951096	0.169774	0.271187	0.677095	1.04714	1.15074	0.834272	0.618862	0.6671	0.268835	0.853491	0.864654	0.117307	0.12458	0.0774436	0.0523034	0.640184	0.652586
14540	A_24_P810290	PPAPDC1A	NM_001030059	ref|Homo sapiens phosphatidic acid phosphatase type 2 domain containing 1A (PPAPDC1A), mRNA [NM_001030059]	1.69808	1.38589	0.813195	1.63457	1.28618	1.64144	1.37317	1.6796	2.04167	0.599419	0.269124	0.998751	1.16593	0.700731	1.66395	1.08347	1.49506	-0.109961	1.25797	2.09016	0.567259	1.71049	1.83953	1.51303	0.74316	1.20717	1.20707	0.917895	0.176035	0.279425	0.708853	1.13994	1.15156	0.873724	0.233372	0.227431	0.734382	1.19725	1.21381	0.887779	0.199263	0.236922	0.965855	1.65419	1.66861
14572	A_33_P3294089	A_33_P3294089	A_33_P3294089	Unknown	-0.462672	-0.896711	-1.12843	-0.403953	-0.656855	-1.31509	-1.1506	-1.13797	-0.664033	-0.166461	-0.88353	-0.747457	-0.95242	-1.21931	-1.09179	-0.894323	-1.21632	-0.574547	-0.707627	-0.725463	-1.04436	-1.36535	-1.35188	-1.2578	0.064344	0.645195	0.660451	0.00665264	0.00780702	0.0340276	0.279759	0.823016	0.865203	0.116411	0.154468	0.187569	0.236818	0.833429	0.838757	0.0878935	0.0894414	0.0610641	0.169309	0.777027	0.784884
14646	A_23_P216225	EGR3	NM_004430	ref|Homo sapiens early growth response 3 (EGR3), mRNA [NM_004430]	-2.49627	-2.13423	-2.74716	-1.27374	-0.152703	-2.91603	-1.03962	-1.74684	-0.762422	-1.8594	-2.41247	-2.3448	-2.08334	0.64079	-1.47393	-3.60908	-1.0568	0.493041	-1.38971	-2.2348	-0.979321	-2.60419	-3.03929	-2.72707	0.11159	0.602391	0.699974	0.0136788	0.0530161	0.174061	0.0504359	0.320868	0.433333	0.00729788	0.0190903	0.116249	0.277076	0.473782	0.742548	0.125895	0.23233	0.405791	0.0401309	0.219444	0.491432
14685	A_19_P00801176	lincRNA:chr2:40946996-41235296_F	lincRNA:chr2:40946996-41235296_F	lincRNA:chr2:40946996-41235296 forward strand	1.16365	1.2372	0.145717	1.09067	0.718546	1.19158	0.451686	0.872627	0.86699	0.404744	-0.410464	0.638674	0.0928695	0.661934	0.524459	-0.126162	-0.144141	-1.73697	0.329079	0.406292	0.904843	1.43805	0.526795	1.40794	0.728627	1.15806	1.14575	0.904609	0.476519	0.607955	0.780988	1.27267	1.30817	0.937865	0.243104	0.354869	0.982206	2.08734	2.23981	0.993688	0.00837652	0.0487353	0.87823	1.61781	1.65698
14725	A_19_P00329166	lincRNA:chrX:107264119-107280819_F	lincRNA:chrX:107264119-107280819_F	lincRNA:chrX:107264119-107280819 forward strand	-1.00824	-0.661881	-1.5958	-0.758662	0.556081	-0.544321	-0.462064	-0.0352284	0.795811	0.852304	-0.448407	0.580431	-0.642188	-0.0800644	0.285984	-0.608421	-0.474488	0.223947	0.496655	-0.29674	0.79809	-0.381038	0.0079707	-0.444006	0.951041	1.63069	1.63785	0.99499	0.00714471	0.04434	0.424594	0.866992	0.939581	0.343034	0.581159	0.657562	0.522875	0.966718	1.03305	0.548911	0.980698	0.983874	0.3643	0.813911	0.883336
14765	A_23_P76245	SCN8A	NM_014191	ref|Homo sapiens sodium channel, voltage gated, type VIII, alpha subunit (SCN8A), mRNA [NM_014191]	1.18184	1.46576	1.34657	1.71181	1.54797	1.26381	1.39367	1.29095	1.19751	1.23953	1.00839	1.23447	0.948434	1.18151	1.27563	1.22995	1.02053	1.23834	0.971335	1.07682	0.857456	0.890323	1.05632	0.69622	0.0685837	0.682483	0.692838	0.00711622	0.00542516	0.0182115	0.087972	0.712003	0.713555	0.0126172	0.00402677	0.00798581	0.208351	0.817251	0.814942	0.0667038	0.0894819	0.0868387	0.240575	0.847745	0.845743
14780	A_23_P51410	SMYD3	NM_022743	ref|Homo sapiens SET and MYND domain containing 3 (SMYD3), mRNA [NM_022743]	0.118497	-0.422772	-0.161334	-0.255527	-0.236234	-0.723639	-0.905441	-0.566542	-0.588948	-0.620809	-0.739883	-0.534083	-0.485427	-0.591562	-0.200697	-0.905259	-0.821626	-0.194587	-0.509999	-0.674424	-0.105933	-0.900671	-0.819427	-0.457473	0.0648064	0.684937	0.688942	0.00670188	0.00772032	0.026845	0.382092	0.916326	0.931733	0.262483	0.554091	0.586545	0.443845	0.929282	0.969717	0.387792	0.734436	0.765207	0.288752	0.884969	0.874948
14808	A_23_P40174	MMP9	NM_004994	ref|Homo sapiens matrix metallopeptidase 9 (gelatinase B, 92kDa gelatinase, 92kDa type IV collagenase) (MMP9), mRNA [NM_004994]	-0.510527	-0.573757	-1.82865	-0.552736	-1.48916	-1.17592	-0.215647	-0.59718	-1.25298	-0.0752473	-0.345856	-1.1582	0.102628	-0.224612	-0.620237	0.0811912	0.00878089	1.11833	-0.472069	-1.01966	0.86896	-1.16256	-1.26665	-1.11451	0.152473	0.755466	0.759287	0.0242188	0.292337	0.447018	0.309959	0.760693	0.837261	0.151829	0.280763	0.401408	0.0217657	0.48781	0.500076	0.00686909	0.00140593	0.0115015	0.129002	0.556939	0.616859
14813	A_23_P19226	DSE	NM_013352	ref|Homo sapiens dermatan sulfate epimerase (DSE), transcript variant 1, mRNA [NM_013352]	0.682736	0.764894	0.238519	1.09872	1.03352	0.548331	1.01295	1.58179	1.31882	1.38007	1.4311	0.773255	0.371551	1.24616	1.1338	1.00257	1.65441	1.32408	0.983699	1.0126	2.16651	0.600116	0.354619	0.505817	0.256973	0.848075	0.862158	0.0840592	0.300963	0.380812	0.089157	0.659467	0.690992	0.0128293	0.0276447	0.0824051	0.0447812	0.573712	0.600007	0.0095079	0.00473466	0.0213431	0.260378	0.784083	0.827047
14903	A_23_P12113	FLVCR1	NM_014053	ref|Homo sapiens feline leukemia virus subgroup C cellular receptor 1 (FLVCR1), mRNA [NM_014053]	-3.65356	-3.49334	-4.08125	-3.40149	-3.7277	-3.76198	-3.4274	-3.16146	-3.28424	-3.26807	-3.86068	-3.82424	-3.43653	-3.10831	-3.47856	-3.61655	-3.47424	-4.04727	-3.18015	-3.7866	-2.83257	-3.78869	-4.27187	-4.26595	0.110437	0.729263	0.726176	0.0134507	0.0396439	0.0986964	0.0618708	0.663455	0.66548	0.00865701	0.0113437	0.0401603	0.0806611	0.67415	0.659611	0.0153866	0.00968702	0.0246216	0.0605854	0.631371	0.635482
14910	A_23_P106505	LCMT2	NM_014793	ref|Homo sapiens leucine carboxyl methyltransferase 2 (LCMT2), mRNA [NM_014793]	-0.102209	-0.442331	-0.990466	-0.488619	-0.274175	-0.0403664	0.760031	1.02925	-0.616065	-0.768591	0.385221	-0.83019	-0.647633	0.509627	-0.536667	0.497389	0.858187	0.826934	-0.565399	-0.267746	0.324727	-0.417802	-0.382719	-0.53403	0.523517	1.02011	1.03609	0.555655	0.75927	0.792436	0.0681033	0.531562	0.597808	0.00948751	0.0165474	0.0800796	0.17467	0.563695	0.640941	0.0469986	0.0630189	0.162997	0.563965	0.84062	1.01135
14960	A_33_P3222501	FAM157A	NM_001145248	ref|Homo sapiens family with sequence similarity 157, member A (FAM157A), mRNA [NM_001145248]	-0.0183785	-0.302927	-0.484058	-0.0572249	0.156256	0	-0.50304	-0.672049	-0.517324	-0.510962	-0.22512	-0.139976	-0.0830206	-0.515497	-0.025004	-0.0750271	-0.533681	-0.0968614	-0.0275682	-0.0454828	-0.211329	-1.60516	-0.870232	-0.844929	0.0207996	0.549793	0.561668	0.0032295	0.00134123	0.0150617	0.0449397	0.554003	0.581018	0.00671432	0.00641213	0.0418866	0.0427895	0.546143	0.557117	0.00924883	0.00775105	0.03944	0.038137	0.561507	0.571359
14964	A_23_P82950	PCM1	NM_006197	ref|Homo sapiens pericentriolar material 1 (PCM1), mRNA [NM_006197]	-1.84581	-2.1882	-1.8214	-1.93296	-1.91797	-1.69459	-1.66219	-0.924782	-1.98204	-2.02678	-1.76453	-1.9712	-1.9701	-1.8532	-1.76251	-1.53386	-1.15654	-1.59937	-2.2401	-1.72705	-1.7904	-2.4061	-2.26728	-1.97946	0.202736	0.831328	0.826073	0.0457816	0.0995817	0.120189	0.0676567	0.611901	0.664936	0.00942576	0.0148234	0.0603838	0.0485105	0.59703	0.6079	0.0100101	0.00706094	0.0277203	0.214265	0.825828	0.823924
14977	A_33_P3265189	DSG1	NM_001942	ref|Homo sapiens desmoglein 1 (DSG1), mRNA [NM_001942]	-0.380673	-0.436099	-0.360748	0.209453	-0.109878	-0.86994	0.182377	-0.789626	-0.0533495	-0.530937	-0.254814	-0.390516	-0.886045	-0.196096	0.0641305	-0.360044	-0.0295443	-0.0160005	-0.271147	-0.291463	-0.0125271	-0.866734	-0.854802	-0.671498	0.078381	0.669794	0.710918	0.00829803	0.00848474	0.0309334	0.244911	0.723413	0.791985	0.0833412	0.141923	0.251486	0.0510194	0.616613	0.615419	0.0103609	0.00245808	0.0085954	0.221917	0.794347	0.807829
15030	A_32_P87013	IL8	NM_000584	ref|Homo sapiens interleukin 8 (IL8), mRNA [NM_000584]	-0.43296	-0.478464	-0.239523	-0.281698	-0.230613	-0.669508	-1.19452	-3.28057	-0.113657	-0.0759489	0.258491	-0.465997	-0.243114	0.279382	0.199309	0.123872	0.193942	0.222392	-0.233672	-0.658662	0.138447	-1.62424	-1.16525	-0.968588	0.017995	0.54613	0.550747	0.00307667	0.000317661	0.00385375	0.334437	0.845376	1.09116	0.185316	0.877093	0.91534	0.00549642	0.378886	0.38006	0.00541671	8.75e-05	0.00189246	0.0114329	0.460465	0.48126
15051	A_23_P417942	FNBP1L	NM_001024948	ref|Homo sapiens formin binding protein 1-like (FNBP1L), transcript variant 1, mRNA [NM_001024948]	0.843474	0.774521	0.732123	1.71731	1.37526	1.03485	1.4852	2.25948	0.976215	2.08199	1.13691	0.25998	1.91081	1.55902	1.2676	2.72914	2.26516	2.81661	1.61036	1.83516	1.89055	0.784105	0.384264	0.805146	0.279543	0.752996	0.846138	0.105702	0.159446	0.285485	0.0296224	0.520494	0.568489	0.0052998	0.00633273	0.0430223	0.0157067	0.344849	0.39626	0.00629224	0.0033951	0.0341926	0.240885	0.604051	0.724438
15065	A_23_P100711	PMP22	NM_000304	ref|Homo sapiens peripheral myelin protein 22 (PMP22), transcript variant 1, mRNA [NM_000304]	-0.182637	0.904471	-0.00964711	-0.21512	-0.321472	-0.232603	0.0418726	-1.17557	-0.000365439	-0.0801282	-1.07631	-0.0746627	-0.14498	-0.0764136	-0.331167	-0.0273711	-1.3248	-0.211767	0.171292	-0.301121	0.0252457	0.0372803	2.07687	0.455622	0.873488	1.91459	1.80236	0.983554	0.0996592	0.281536	0.962863	2.82437	2.55129	0.994261	0.0123374	0.0887362	0.962888	3.04163	2.86098	0.991677	0.0271731	0.126015	0.880914	2.36102	2.21637
15080	A_23_P112554	COL15A1	NM_001855	ref|Homo sapiens collagen, type XV, alpha 1 (COL15A1), mRNA [NM_001855]	2.47067	2.28298	2.20266	2.59408	2.32296	2.53209	2.26659	1.86743	1.97167	2.26216	2.58693	1.65794	2.18144	1.75002	2.4666	1.80392	1.73797	1.93926	2.02756	2.55342	2.07367	2.87841	2.33734	2.82437	0.822561	1.23446	1.26224	0.967359	0.111913	0.161777	0.869349	1.35008	1.35207	0.978225	0.0502839	0.104461	0.939167	1.57755	1.69031	0.988457	0.0265723	0.0793559	0.974909	1.76296	1.83186
15086	A_33_P3258330	GDPD5	NM_030792	ref|Homo sapiens glycerophosphodiester phosphodiesterase domain containing 5 (GDPD5), mRNA [NM_030792]	-1.32052	-0.559901	-0.0480411	-0.747235	-0.653882	-0.928067	-0.906425	-0.468724	-0.249259	-0.374026	-0.715211	-0.206248	-0.0569362	-0.143948	-0.476989	-0.669667	-0.948161	-0.991855	-0.418928	-0.280299	0.125531	-0.733625	-0.789197	-0.636292	0.423792	0.920316	0.982397	0.3343	0.840583	0.877496	0.537586	1.00579	1.02707	0.583662	0.900588	0.890347	0.457074	0.977486	0.98712	0.414189	0.898519	0.888794	0.058097	0.667155	0.667288
15142	A_24_P334378	UGT2A3	NM_024743	ref|Homo sapiens UDP glucuronosyltransferase 2 family, polypeptide A3 (UGT2A3), mRNA [NM_024743]	-1.29622	-1.17663	-0.844829	-1.31206	0.0641305	-1.26161	-1.10753	-0.61557	-1.02092	-1.11464	-0.0527874	-0.0865369	0.160465	-0.245652	-0.0446999	-0.183307	-0.451314	-0.039801	-0.565738	-0.584962	-0.0651649	-1.86875	-1.5482	-0.586423	0.30908	0.944662	0.89182	0.139744	0.519191	0.631643	0.118511	0.662579	0.675499	0.0191586	0.116045	0.261992	0.0348387	0.4965	0.476706	0.00827514	0.00840495	0.0515327	0.0164575	0.441543	0.42755
15182	A_23_P11543	FUCA1	NM_000147	ref|Homo sapiens fucosidase, alpha-L- 1, tissue (FUCA1), mRNA [NM_000147]	-0.711474	-0.736734	-0.487154	-1.46407	-0.883467	-0.479374	-2.15784	-0.92424	-0.456456	-1.39829	-0.70108	0.144044	-0.8341	-0.571787	0.0375235	0.528718	-0.151138	-0.976992	-1.31893	-0.978919	-1.27537	-0.759519	-0.809733	-0.747733	0.466448	1.02431	1.02658	0.426573	0.721678	0.770463	0.626705	1.16509	1.24382	0.757008	0.326876	0.466156	0.0279857	0.521353	0.546186	0.00750937	0.0016592	0.0110347	0.281146	0.751148	0.822104
15188	A_23_P106505	LCMT2	NM_014793	ref|Homo sapiens leucine carboxyl methyltransferase 2 (LCMT2), mRNA [NM_014793]	-0.296982	-0.366884	-0.858137	-0.418789	-0.047489	0.160294	0.892164	1.03482	-0.397582	-0.910474	0.333701	-0.665209	-0.657875	0.348766	-0.424499	0.532385	1.11888	0.609374	-0.440043	-0.115477	0.470873	-0.226342	-0.35055	-0.397894	0.623571	1.1067	1.09052	0.761108	0.333179	0.351381	0.0491358	0.533794	0.579941	0.00715594	0.00773295	0.0470911	0.1729	0.549608	0.640566	0.0461089	0.0710514	0.180316	0.612986	0.944903	1.07399
15231	A_23_P40174	MMP9	NM_004994	ref|Homo sapiens matrix metallopeptidase 9 (gelatinase B, 92kDa gelatinase, 92kDa type IV collagenase) (MMP9), mRNA [NM_004994]	-0.513756	-0.610899	-1.84659	-0.607634	-1.6238	-1.19128	-0.270565	-0.623436	-1.43959	-0.0387729	-0.33971	-1.31127	-0.064168	0.0121163	-0.718779	0.00424635	-0.197294	0.756157	-0.646338	-1.03207	0.899661	-1.10194	-1.40559	-1.09379	0.158419	0.763997	0.764878	0.0262119	0.309955	0.464285	0.316392	0.780704	0.843153	0.160214	0.368188	0.487841	0.0345846	0.5284	0.546255	0.00824557	0.00328109	0.0198233	0.164559	0.554029	0.627288
15256	A_23_P250800	ST3GAL6	NM_006100	ref|Homo sapiens ST3 beta-galactoside alpha-2,3-sialyltransferase 6 (ST3GAL6), mRNA [NM_006100]	-3.57642	-3.67698	-3.30142	-3.40797	-3.06218	-3.59941	-3.56476	-2.92477	-3.62818	-3.99498	-2.90689	-3.67897	-3.44301	-3.24824	-3.38461	-2.78721	-2.91355	-2.755	-3.57702	-3.25588	-2.91834	-4.14424	-4.09458	-3.71664	0.0729901	0.712612	0.702974	0.00762802	0.00816335	0.0218146	0.042536	0.609108	0.616369	0.00647234	0.006082	0.0304036	0.0192749	0.512013	0.510196	0.00662653	0.00188675	0.0134228	0.0800554	0.694424	0.690267
15268	A_33_P3418185	LYNX1	NM_023946	ref|Homo sapiens Ly6/neurotoxin 1 (LYNX1), transcript variant 1, mRNA [NM_023946]	-0.0264722	0.0801704	-0.0440551	-0.145511	-0.0671142	-0.126008	-0.351164	-0.536053	0.0748872	-0.789672	-0.0706767	0.1065	-0.902153	-0.0297473	-0.0570309	-0.0275858	-0.393406	-0.313728	-0.0657031	0.0277985	-0.312232	-0.766203	-0.85057	-0.480627	0.0327248	0.633519	0.62666	0.00395843	0.000421669	0.00167245	0.118688	0.741191	0.738065	0.0192035	0.021899	0.0421484	0.0890906	0.687666	0.680668	0.0171522	0.0132606	0.0291433	0.207748	0.717478	0.749276
15287	A_23_P11201	GPR34	NM_001097579	ref|Homo sapiens G protein-coupled receptor 34 (GPR34), transcript variant 4, mRNA [NM_001097579]	-4.16547	-4.04531	-4.45245	-4.90825	-4.16606	-4.54433	-3.56685	-3.04557	-4.22293	-4.52589	-3.73591	-4.42195	-4.07325	-3.80218	-4.05003	-3.47078	-2.96865	-3.25213	-4.397	-4.29831	-2.64646	-4.47404	-4.46896	-4.10657	0.504531	1.01193	1.02671	0.512693	0.841789	0.86951	0.20004	0.649876	0.743244	0.051831	0.121891	0.254727	0.0459427	0.5325	0.563473	0.00966189	0.0152169	0.0636258	0.256771	0.833801	0.838129
15309	A_23_P74001	S100A12	NM_005621	ref|Homo sapiens S100 calcium binding protein A12 (S100A12), mRNA [NM_005621]	-2.64417	-2.18055	-4.04139	-0.124915	-1.23292	-1.38881	-2.20036	-2.82668	-2.15084	0.525808	-0.901495	-2.54623	-0.938973	-1.95504	-1.33454	-1.36904	-1.28228	-1.14476	-0.483816	-2.5933	0.664442	-2.79212	-2.50637	-1.8804	0.498843	0.581079	1.13221	0.499768	0.820076	0.888588	0.205709	0.677008	0.746141	0.0551914	0.216958	0.374914	0.0249369	0.495458	0.48702	0.00718924	0.00204427	0.0170161	0.208356	0.622665	0.717815
15320	A_33_P3221084	LTBP3	AK127484	gb|Homo sapiens cDNA FLJ45576 fis, clone BRTHA3011229. [AK127484]	0.346175	0.308122	0.0666372	0.447902	0.24639	0.395927	-0.10623	0.22556	0.17585	0.408963	0.403515	0.173332	0.0965731	0.13493	0.37564	0	0.208814	0.283393	0.331676	0.203534	-0.334518	-0.304855	-0.207096	-0.111547	0.0666484	0.704899	0.699888	0.00690119	0.00269063	0.00533149	0.128158	0.753985	0.749087	0.0217488	0.019792	0.0308711	0.148617	0.75334	0.758253	0.0352118	0.0249047	0.0300396	0.161898	0.789515	0.78935
15432	A_23_P354074	LYST	NM_000081	ref|Homo sapiens lysosomal trafficking regulator (LYST), mRNA [NM_000081]	-5.0005	-5.12324	-4.73823	-5.1665	-4.9617	-4.56868	-4.39541	-4.6597	-4.9421	-4.54553	-4.52955	-4.85374	-4.60549	-4.35515	-4.57333	-3.87961	-3.90101	-3.47826	-4.931	-4.50058	-4.38617	-5.13441	-5.11228	-4.90722	0.456632	0.965665	0.981721	0.404773	0.763528	0.745867	0.132304	0.749742	0.754215	0.0229498	0.026042	0.045382	0.026078	0.512804	0.519596	0.00730762	0.0026418	0.0174574	0.112701	0.728421	0.734428
15482	A_24_P234415	STAC	NM_003149	ref|Homo sapiens SH3 and cysteine rich domain (STAC), mRNA [NM_003149]	-2.78854	-0.17673	-0.702056	-2.80874	-1.88383	-1.84631	-3.3597	-3.10239	-2.08351	-2.89639	-3.96668	-2.30495	-2.95013	-2.35034	-2.71853	-3.54546	-4.44839	-3.93373	-1.03054	-2.65025	-0.76216	-0.591067	-0.338106	-0.212994	0.860062	1.72943	3.12406	0.980153	0.0378831	0.191883	0.998914	4.05055	4.84626	0.996777	0.000132431	0.00630377	0.999657	8.1787	9.95869	0.995121	4.99e-05	0.00337393	0.999138	4.39067	4.46217
15505	A_33_P3379341	LOC391322	NM_001144931	ref|Homo sapiens similar to D-dopachrome tautomerase (LOC391322), mRNA [NM_001144931]	-0.937651	-0.923131	-1.29373	-1.1839	0.0972973	-0.922735	-1.19665	-1.2897	-0.892306	0.0653759	-0.944736	-0.975338	-0.207096	-1.25135	-1.07375	-0.982361	-0.839807	-0.126805	-1.09986	-0.765535	-0.114796	-0.837302	0.0763509	0.00998409	0.968796	1.84171	1.89796	0.996278	0.00303727	0.0268136	0.850245	1.43071	1.66625	0.972212	0.114609	0.25525	0.906946	1.70199	1.73788	0.982383	0.0239556	0.0769576	0.872852	1.46019	1.60888
15537	A_23_P132910	RBM47	NM_019027	ref|Homo sapiens RNA binding motif protein 47 (RBM47), transcript variant 2, mRNA [NM_019027]	3.66239	3.64183	3.63077	4.00329	3.21141	3.88961	3.52483	2.75901	3.05095	3.708	3.86566	3.56802	3.96064	3.88108	3.35515	3.09051	3.49643	3.58586	3.69109	3.24536	1.68482	3.06487	3.41155	3.16787	0.0749909	0.696838	0.708257	0.00787091	0.0045488	0.0125979	0.36838	0.881139	0.926111	0.238729	0.610683	0.676047	0.377534	0.932062	0.930362	0.265197	0.579833	0.562076	0.0628652	0.66399	0.660589
15625	A_24_P181672	B3GNTL1	NM_001009905	ref|Homo sapiens UDP-GlcNAc:betaGal beta-1,3-N-acetylglucosaminyltransferase-like 1 (B3GNTL1), mRNA [NM_001009905]	-1.01452	-0.684188	-0.655695	-0.847643	-0.526336	-1.03599	-0.861266	-0.632067	-0.416606	-0.639156	-0.603295	-0.253155	-0.0104166	-0.123382	-0.899023	-0.446992	-0.6244	-0.564283	-0.387025	-0.853407	-0.680245	-0.786975	-0.865004	-0.678899	0.509575	1.01293	1.01203	0.524141	0.861059	0.836003	0.483107	0.983153	0.990954	0.465941	0.935509	0.930764	0.372811	0.913857	0.921276	0.257269	0.480302	0.445507	0.0448425	0.637567	0.638256
15630	A_23_P11543	FUCA1	NM_000147	ref|Homo sapiens fucosidase, alpha-L- 1, tissue (FUCA1), mRNA [NM_000147]	-0.80203	-0.822828	-0.390406	-1.61953	-0.901409	-0.42537	-0.986118	-1.14032	-0.451918	-1.2429	-0.541451	0.0428104	-0.782128	-0.69412	0.0396037	0.489675	-0.137791	-0.98242	-1.2682	-0.986181	-1.22911	-0.824954	-0.584742	-0.801538	0.591839	1.08057	1.11856	0.70164	0.498869	0.604544	0.675547	1.07513	1.12883	0.832164	0.513617	0.542505	0.0297279	0.54028	0.555987	0.00769788	0.00213812	0.0126532	0.328116	0.809524	0.868848
15639	A_19_P00319385	lincRNA:chr2:139228654-139231605_R	lincRNA:chr2:139228654-139231605_R	lincRNA:chr2:139228654-139231605 reverse strand	-0.426263	-0.404392	-0.883045	-0.623655	0.0671142	-0.313859	0.153951	-0.342391	-0.0991755	-0.12988	-0.147398	-0.412092	0	-0.482015	-0.141438	-0.581112	-0.636564	0.035047	-0.643378	-0.378062	0.0436478	-0.55821	-1.03408	-0.639003	0.308221	0.896636	0.901639	0.138658	0.373695	0.416427	0.0661125	0.642832	0.660915	0.00921495	0.00529837	0.0225839	0.268624	0.81577	0.846012	0.117093	0.197305	0.247358	0.156568	0.733382	0.758308
15640	A_23_P37892	GPT2	NM_133443	ref|Homo sapiens glutamic pyruvate transaminase (alanine aminotransferase) 2 (GPT2), transcript variant 1, mRNA [NM_133443]	2.5639	2.90044	2.4489	2.71707	2.75127	2.54207	2.80147	2.76867	2.61569	2.35132	2.84694	2.91535	2.56954	2.50581	3.37355	2.40366	2.87596	1.02854	2.45681	2.47966	2.6898	3.06514	3.27987	3.23624	0.937589	1.44301	1.45856	0.993764	0.00305569	0.00860254	0.90547	1.39214	1.38438	0.986625	0.00216765	0.00296236	0.720354	1.19607	1.2794	0.873353	0.256295	0.342603	0.923722	1.43557	1.47183
15729	A_23_P121885	ROPN1L	NM_031916	ref|Homo sapiens ropporin 1-like (ROPN1L), mRNA [NM_031916]	1.89417	2.03812	1.70283	1.44644	1.35353	1.567	1.21946	0.881773	1.87783	1.85231	0.656061	1.80959	2.05111	1.82819	1.87706	1.37313	0.602379	1.23476	2.38825	1.57668	1.37688	2.39774	2.42233	2.08806	0.934368	1.43735	1.44745	0.993434	0.00889188	0.0293427	0.991334	2.04784	2.05576	0.99635	0.0001996	0.00283627	0.971161	1.9124	2.13009	0.992598	0.0108394	0.0576357	0.87304	1.32867	1.35318
15763	A_23_P357104	ANXA6	NM_001155	ref|Homo sapiens annexin A6 (ANXA6), transcript variant 1, mRNA [NM_001155]	-0.231176	-0.719045	-0.1419	-0.321708	-0.500027	-0.762067	-0.391217	-0.825509	-0.59612	-0.713856	-0.243213	0.135465	-0.269333	-0.711441	-0.228935	-0.639239	-0.964771	-0.218728	-0.285791	-1.04112	-0.802186	0.443261	0.144291	-0.524848	0.814556	1.33081	1.33828	0.96389	0.12852	0.242969	0.931051	1.60593	1.62023	0.990726	0.0166124	0.0631081	0.899161	1.57391	1.6177	0.980561	0.0631383	0.151174	0.727415	1.24461	1.28574
15793	A_24_P274831	GIMAP7	NM_153236	ref|Homo sapiens GTPase, IMAP family member 7 (GIMAP7), mRNA [NM_153236]	1.44422	1.44345	1.51772	1.10585	2.14942	0.504471	0.663077	2.19122	0.993499	1.55236	1.14574	1.44076	1.14566	2.15573	1.11388	2.01272	1.42688	0.380105	1.97696	1.54749	1.50553	1.18864	0.734189	0.707391	0.0842226	0.710969	0.698579	0.00908187	0.0111205	0.0321602	0.341882	0.619239	0.770154	0.196349	0.244898	0.411669	0.0930649	0.627304	0.653415	0.0180429	0.0394164	0.104416	0.0676176	0.59423	0.632666
15802	A_23_P167599	FAM134B	NM_001034850	ref|Homo sapiens family with sequence similarity 134, member B (FAM134B), transcript variant 1, mRNA [NM_001034850]	1.50573	2.88634	1.7217	2.07641	2.70109	2.54409	2.89767	3.00769	1.25386	1.28316	0.736382	1.26775	3.39797	2.98341	2.99018	1.20994	2.83022	1.62853	1.68513	1.12125	1.99878	2.58689	1.96083	1.38372	0.453982	0.93977	1.005	0.398934	0.834983	0.884811	0.0532564	0.59936	0.584295	0.00761436	0.00870617	0.0499504	0.29526	0.720189	0.830855	0.146368	0.479576	0.611775	0.2561	0.599795	0.745937
15846	A_23_P51548	MGST3	NM_004528	ref|Homo sapiens microsomal glutathione S-transferase 3 (MGST3), mRNA [NM_004528]	2.52071	3.26425	2.52533	3.60542	2.02797	2.43572	2.42448	1.88791	3.17195	3.22953	2.59184	2.37324	2.55892	3.15838	2.6578	1.81038	2.19717	2.6583	2.05945	2.36725	2.47876	3.41331	2.59225	3.49762	0.657858	1.12113	1.23665	0.817312	0.538279	0.65891	0.982527	2.01023	2.07942	0.995792	0.00202172	0.0207925	0.968607	1.94249	2.04805	0.992324	0.0144176	0.0668981	0.837598	1.39883	1.48954
15882	A_23_P40174	MMP9	NM_004994	ref|Homo sapiens matrix metallopeptidase 9 (gelatinase B, 92kDa gelatinase, 92kDa type IV collagenase) (MMP9), mRNA [NM_004994]	-0.504534	-0.572757	-1.7423	-0.580842	-1.57076	-1.21497	-0.37579	-0.816427	-1.41084	-0.0709806	-0.306427	-1.13988	-0.00432073	-0.330323	-0.644716	0.113796	-0.0381351	0.865515	-0.652736	-1.03363	0.942873	-1.16355	-1.33423	-1.18156	0.142211	0.7301	0.728217	0.0210788	0.189446	0.338048	0.335729	0.812868	0.874844	0.187203	0.384996	0.485222	0.0213732	0.476291	0.492516	0.00683036	0.00138608	0.0120893	0.110276	0.571592	0.621381
15906	A_24_P95723	KIAA0125	NR_026800	ref|Homo sapiens KIAA0125 (KIAA0125), non-coding RNA [NR_026800]	-2.02402	-1.92457	-2.1693	-2.10916	-1.84072	-1.18683	-1.60836	0.18133	-1.98199	-2.00281	-0.90689	-0.899598	-2.40225	-2.58855	-1.1947	-2.77639	-2.43972	-2.61277	-3.45796	-1.60097	-1.65821	-0.721463	-0.0812238	-0.772195	0.998398	2.95797	2.84819	0.997779	4.5e-05	0.000555019	0.882161	1.30699	1.70041	0.98161	0.178545	0.346473	0.986265	2.78597	3.3306	0.994051	0.00355469	0.0383346	0.957601	2.39749	3.05183
15907	A_19_P00808731	lincRNA:chr12:48037808-48056833_R	lincRNA:chr12:48037808-48056833_R	lincRNA:chr12:48037808-48056833 reverse strand	-1.04703	-1.09438	-1.27337	-1.68754	-1.1166	-0.827014	-0.606209	-0.386769	-0.928446	-0.979464	-0.847494	-0.713809	-0.900465	-0.581597	-0.877258	-0.326104	-0.687895	-0.357297	-0.827818	-1.09692	-0.562937	-0.747135	-0.354051	-1.04195	0.920577	1.48237	1.48251	0.991839	0.0182569	0.0663768	0.507152	1.01573	1.02042	0.518144	0.93095	0.939725	0.42508	0.949559	0.959533	0.35125	0.729889	0.759921	0.505016	1.02768	1.01973
15944	A_23_P69810	AGPAT9	NM_032717	ref|Homo sapiens 1-acylglycerol-3-phosphate O-acyltransferase 9 (AGPAT9), mRNA [NM_032717]	1.19662	0.435681	0.686071	-0.290609	-0.210225	0.764621	-0.913357	0.608707	0.442282	1.05749	0.106976	0.0542205	0.782424	0.199927	-0.00320421	-0.417078	-1.73977	-1.52031	-0.862582	0.483271	1.58654	1.69004	1.79627	1.19339	0.982888	1.9737	2.06782	0.997079	0.00409894	0.0455749	0.995508	2.59405	2.88012	0.996591	0.00152725	0.0274462	0.99863	4.39206	5.30405	0.995045	0.000614679	0.0148167	0.993773	2.3002	2.43275
15960	A_23_P429977	KCNQ1	NM_000218	ref|Homo sapiens potassium voltage-gated channel, KQT-like subfamily, member 1 (KCNQ1), transcript variant 1, mRNA [NM_000218]	-1.52356	-1.34631	-0.68347	-1.6083	-1.60469	-1.15896	-1.67653	-2.11516	-1.36755	-0.836428	-1.42323	-1.15667	-1.33976	-1.51016	-1.00616	-1.23777	-2.14714	-2.21035	-0.964964	-1.09358	-1.62199	-0.863718	-0.813384	-0.80786	0.886846	1.33178	1.46845	0.98643	0.0478415	0.12191	0.970137	1.7065	1.77464	0.994877	0.00233899	0.0174244	0.86107	1.4724	1.60431	0.969176	0.0583371	0.142491	0.917946	1.41441	1.42934
15997	A_32_P186138	LOC100130890	XM_001721168	ref|PREDICTED: Homo sapiens similar to hCG2030844, transcript variant 1 (LOC100130890), mRNA [XM_001721168]	1.49268	0.39428	0.437946	0.310523	0.82627	0.32643	0.258602	0.0342458	0.800651	0.405491	0.256807	1.41898	-0.191087	2.10133	0.474082	0.123951	-0.0813002	-0.26372	1.33935	0.51065	0.630462	0.916005	0.736966	1.70337	0.901187	1.35057	1.4692	0.989023	0.154541	0.316395	0.955463	1.73044	1.71355	0.993567	0.0129271	0.062685	0.968113	1.98897	1.95885	0.99227	0.00949076	0.0488834	0.433666	0.868537	1.11462
16006	A_23_P209619	ATL2	NM_022374	ref|Homo sapiens atlastin GTPase 2 (ATL2), transcript variant 1, mRNA [NM_022374]	-1.47989	-1.67861	-1.38673	-1.60939	-1.41195	-0.917257	-0.817071	-1.09175	-1.738	-1.73973	-0.841185	-1.6637	-1.19862	-0.752599	-1.87818	-1.07991	-1.01692	-0.877155	-2.12428	-1.21725	-1.09084	-1.78499	-1.71198	-1.48867	0.331438	0.918864	0.913664	0.170011	0.367525	0.30299	0.0623531	0.653422	0.653236	0.00871893	0.0045114	0.0170356	0.24331	0.768009	0.791361	0.0933632	0.222904	0.311661	0.15973	0.707705	0.740798
16013	A_23_P35912	CASP4	NM_033306	ref|Homo sapiens caspase 4, apoptosis-related cysteine peptidase (CASP4), transcript variant gamma, mRNA [NM_033306]	-1.21541	-1.10459	-1.46108	-1.03114	-0.949729	-1.4277	-1.34588	-1.01723	-1.67995	-1.31798	-0.636528	-1.74561	-1.06292	-0.791732	-1.36309	-0.834751	-0.759738	-1.04559	-1.53987	-1.432	-0.711421	-1.84474	-1.47625	-1.98202	0.062111	0.679516	0.671593	0.00641938	0.00546073	0.0202231	0.0612456	0.66854	0.662998	0.00857733	0.00774136	0.0272315	0.0388742	0.578535	0.576621	0.00875748	0.00749555	0.032193	0.114951	0.65777	0.678284
16066	A_23_P99275	KLRB1	NM_002258	ref|Homo sapiens killer cell lectin-like receptor subfamily B, member 1 (KLRB1), mRNA [NM_002258]	0.797435	0.973033	0.611055	0.622217	1.02835	-0.63991	0.413328	1.14608	0.284677	0.705192	0.724735	0.292936	0.96408	0.926303	-0.114171	0.494197	0.825971	-0.404588	0.994217	0.571156	0.5989	-0.134061	-0.0850556	0.452513	0.0368394	0.634876	0.621196	0.00424222	0.00269365	0.01552	0.220826	0.690067	0.754729	0.0649961	0.301641	0.457396	0.250447	0.784968	0.799746	0.0996613	0.283553	0.385773	0.0584939	0.634793	0.627671
16086	A_19_P00328060	lincRNA:chr5:44826668-44836868_F	lincRNA:chr5:44826668-44836868_F	lincRNA:chr5:44826668-44836868 forward strand	-0.950633	-0.731376	-0.740953	-0.623851	-0.137974	-0.54671	-0.462343	-0.820945	-0.193246	-0.442424	-0.659293	-0.293731	-0.396519	-0.473933	-0.95936	-0.751051	-0.536561	-0.18484	-0.561226	-0.753536	-0.381796	-0.912667	-1.02985	-1.04745	0.20872	0.847642	0.845858	0.049153	0.073877	0.0447887	0.0885317	0.695392	0.713824	0.012717	0.0119695	0.0313009	0.255973	0.836984	0.843797	0.104747	0.142531	0.127677	0.0509355	0.655544	0.654928
16117	A_24_P147169	PLA2G4F	NM_213600	ref|Homo sapiens phospholipase A2, group IVF (PLA2G4F), mRNA [NM_213600]	-0.0881922	0.0140296	-0.0970986	-0.256637	-0.156342	-0.328471	-0.216461	-0.754712	-0.00801498	0.194418	-0.269658	0.12597	-0.452513	-0.00933787	-0.366781	-0.326745	-0.331782	0.179979	-0.251032	-0.221734	-0.556752	-0.577723	-0.825074	-0.377504	0.0837045	0.717899	0.718955	0.00900983	0.00537387	0.0122036	0.236959	0.849161	0.843317	0.0768974	0.240633	0.287938	0.259992	0.846601	0.845721	0.108563	0.138125	0.125078	0.118726	0.711845	0.717992
16158	A_23_P111395	SLC22A2	NM_003058	ref|Homo sapiens solute carrier family 22 (organic cation transporter), member 2 (SLC22A2), mRNA [NM_003058]	2.06098	2.19936	2.11981	2.00193	2.43281	2.5429	1.7361	2.53709	2.26862	2.12233	2.27277	1.98568	2.61113	2.52461	2.78015	1.95082	2.54405	2.83794	2.62823	2.60283	1.2739	2.69594	2.65146	2.43482	0.936168	1.41532	1.42746	0.993621	0.00142792	0.0019292	0.70011	1.18975	1.17214	0.863581	0.211451	0.291189	0.60313	1.09672	1.14246	0.704443	0.495527	0.550321	0.674615	1.1482	1.17117
16162	A_23_P7582	TCF7	NM_003202	ref|Homo sapiens transcription factor 7 (T-cell specific, HMG-box) (TCF7), transcript variant 1, mRNA [NM_003202]	-3.62127	-3.14626	-3.04952	-3.2699	-3.51889	-3.40431	-3.09627	-3.56469	-2.79254	-3.33691	-3.32369	-3.2202	-3.51769	-3.49713	-3.15786	-3.27047	-3.55147	-3.20543	-3.32611	-3.30328	-2.96318	-2.73025	-2.76054	-3.0923	0.879115	1.32332	1.32014	0.984823	0.0324402	0.0678216	0.927337	1.44605	1.4824	0.990209	0.00681371	0.0195727	0.881279	1.38063	1.39666	0.975761	0.0272655	0.0475509	0.93451	1.46734	1.50064
16174	A_23_P353717	C16orf75	NM_152308	ref|Homo sapiens chromosome 16 open reading frame 75 (C16orf75), mRNA [NM_152308]	1.09629	1.53991	1.18223	0.741388	0.808843	1.30804	0.438534	0.933488	0.535146	0.699684	0.335721	1.21166	1.31977	0.255527	1.19327	0.435893	0.2521	0.419862	0.935262	1.1729	1.21486	1.5939	1.49422	1.34443	0.828361	1.24256	1.27061	0.969697	0.0921712	0.157622	0.930928	1.4903	1.53235	0.990709	0.0109281	0.0406391	0.949666	1.73383	1.89155	0.989996	0.0100742	0.0457743	0.835581	1.39443	1.49155
16199	A_23_P124108	ITGAM	NM_000632	ref|Homo sapiens integrin, alpha M (complement component 3 receptor 3 subunit) (ITGAM), transcript variant 2, mRNA [NM_000632]	-4.642	-4.73538	-4.58074	-4.56918	-5.68465	-4.64253	-4.85264	-4.78361	-5.3504	-5.43321	-5.08906	-5.47424	-4.89629	-5.20393	-5.42531	-4.78617	-5.27981	-5.58536	-5.29289	-4.97681	-4.34083	-4.49892	-4.70385	-4.27429	0.66384	1.10853	1.10427	0.826198	0.321095	0.272407	0.847146	1.373	1.36127	0.971117	0.0658554	0.154313	0.933267	1.57501	1.6303	0.987504	0.0132928	0.043155	0.952832	1.6138	1.6396
16252	A_24_P275073	ADAMTS14	NM_139155	ref|Homo sapiens ADAM metallopeptidase with thrombospondin type 1 motif, 14 (ADAMTS14), transcript variant 1, mRNA [NM_139155]	0.357323	-0.118032	0.382819	-0.0804621	-0.881354	-0.320506	-0.417746	-0.0108883	0.221632	0.073778	0.259213	-0.39902	0.303069	0.634129	-0.0757273	0.558785	0.322992	-0.284096	0.138384	0.0157673	0.207893	0.509012	0.455134	0.686048	0.860022	1.31858	1.33481	0.980142	0.0285413	0.059701	0.98664	1.90308	1.94076	0.996061	0.000611026	0.0074774	0.731753	1.19877	1.21751	0.885169	0.18891	0.228077	0.742278	1.24229	1.3152
16454	A_23_P165061	AES	NM_198969	ref|Homo sapiens amino-terminal enhancer of split (AES), transcript variant 1, mRNA [NM_198969]	0.957021	1.04128	1.11917	0.624466	0.0860107	0.603581	0.251651	0.07339	0.726755	0.819689	0.849307	0.563997	1.02857	0.906518	0.429469	0.625831	0.236164	0.422433	0.769721	0.569026	0.615998	0.747171	0.948261	0.912354	0.374516	0.949048	0.940458	0.23924	0.665045	0.653412	0.948746	1.51756	1.57747	0.992875	0.0026861	0.0106319	0.877466	1.3497	1.3671	0.974618	0.0190441	0.0268508	0.523186	1.01804	1.0294
16466	A_23_P101392	TMEM38A	NM_024074	ref|Homo sapiens transmembrane protein 38A (TMEM38A), mRNA [NM_024074]	-0.613068	-0.842577	-1.05701	-1.35323	-1.51428	-0.728951	-1.41466	-2.12961	-1.26995	-1.13947	-1.75391	-1.13447	-0.978238	-1.38988	-1.07503	-1.31748	-2.71507	-2.25714	-1.08071	-0.902704	-0.923257	-0.626864	-0.870986	-0.384321	0.814346	1.25462	1.27168	0.963795	0.106076	0.184581	0.964975	1.67883	1.81117	0.994446	0.0139558	0.0713764	0.957993	1.90674	2.24385	0.991086	0.0272137	0.112418	0.916664	1.45794	1.45986
16493	A_23_P404494	IL7R	NM_002185	ref|Homo sapiens interleukin 7 receptor (IL7R), mRNA [NM_002185]	2.0437	2.59285	2.52856	2.00694	2.92266	0.640933	1.43877	2.9428	1.96977	2.16686	2.28325	1.94915	2.09012	2.81063	2.15384	2.88416	3.24111	1.29705	2.75821	2.43522	2.82597	2.26987	1.66875	1.7056	0.117688	0.752987	0.739539	0.0149412	0.071174	0.154406	0.457317	0.768534	1.03895	0.410618	0.837406	0.885784	0.0446247	0.529115	0.546873	0.00948732	0.019507	0.0789052	0.202665	0.744214	0.780824
16529	A_23_P100711	PMP22	NM_000304	ref|Homo sapiens peripheral myelin protein 22 (PMP22), transcript variant 1, mRNA [NM_000304]	-0.156967	0.845268	-0.00311585	-0.244994	-0.313265	-0.156274	0.0123091	-1.18258	-0.0414939	-0.0178162	-1.04985	-0.0340212	-0.0921868	-0.110252	-0.253288	0.0431844	-1.39238	-0.204419	0.044167	-0.252105	0.0416686	0.0409308	2.08808	0.437956	0.87211	1.95076	1.81228	0.98323	0.0924666	0.270588	0.961261	2.80743	2.52229	0.994116	0.0135626	0.093314	0.948214	2.94862	2.80096	0.989794	0.0340798	0.143181	0.870978	2.33536	2.19802
16566	A_24_P174775	NNT	ENST00000264663	ens|NAD(P) transhydrogenase, mitochondrial Precursor (EC 1.6.1.2)(Nicotinamide nucleotide transhydrogenase)(Pyridine nucleotide transhydrogenase) [Source:UniProtKB/Swiss-Prot;Acc:Q13423] [ENST00000264663]	-0.520662	-0.456556	-0.64862	-0.818553	-0.488815	-0.951457	-1.32307	-0.762266	-0.815709	-0.724227	-0.98846	-0.816081	-1.09736	-1.33571	-0.72522	-1.01721	-0.844786	-0.895612	-0.870717	-1.01636	-0.28396	-1.07652	-1.05571	-1.13358	0.0751973	0.71516	0.71253	0.00789635	0.00274287	0.00428443	0.286575	0.847849	0.867173	0.123842	0.310467	0.36533	0.260403	0.852181	0.856508	0.108959	0.110631	0.061736	0.483769	0.985655	1.00686
16583	A_24_P148796	MST1	NM_020998	ref|Homo sapiens macrophage stimulating 1 (hepatocyte growth factor-like) (MST1), mRNA [NM_020998]	1.07187	0.767392	1.24267	1.16648	1.67404	1.06876	1.25556	1.09471	1.1057	0.58339	1.44757	1.82703	1.85681	0.974252	0.671627	1.09994	1.2099	1.20442	1.15079	1.27277	1.51114	0.449168	0.804747	0.772727	0.115957	0.763778	0.761848	0.0145731	0.0308372	0.0556733	0.0787046	0.65506	0.683874	0.0110607	0.00696043	0.0258758	0.219165	0.796852	0.810344	0.0742326	0.143733	0.186112	0.0567563	0.52772	0.553882
16603	A_23_P106362	AQP9	NM_020980	ref|Homo sapiens aquaporin 9 (AQP9), mRNA [NM_020980]	0.0170735	0.661459	1.11306	0.832077	-0.259954	0.677178	-0.691247	-2.51578	0.893499	1.01173	0.852068	1.12649	1	0.826798	1.00763	0.291105	0.928107	0.658705	-0.0113599	0.415869	0.328196	-0.512231	-0.28443	0.6689	0.0781448	0.634771	0.618726	0.00826763	0.0381386	0.148324	0.717176	1.28533	1.71945	0.88288	0.286325	0.47517	0.0741575	0.605818	0.582672	0.0141333	0.0479213	0.139879	0.0371978	0.52242	0.502642
16694	A_23_P140190	KIAA0125	NR_026800	ref|Homo sapiens KIAA0125 (KIAA0125), non-coding RNA [NR_026800]	-3.81437	-3.84115	-4.27084	-3.60725	-3.93871	-2.90599	-3.94462	0.536807	-3.34867	-4.30419	-2.62793	-2.15946	-4.74023	-4.61236	-3.09372	-4.52766	-4.6495	-4.7769	-5.03481	-3.5621	-1.9118	-2.03256	-2.13332	-3.0013	0.997777	2.89872	2.92151	0.997754	0.000130923	0.00451112	0.788276	0.464508	1.93598	0.942579	0.844021	0.897322	0.996348	2.98119	3.80902	0.994874	0.00426607	0.0441077	0.885079	1.97672	3.73552
16806	A_19_P00800498	lincRNA:chr5:150309462-150309673_F	lincRNA:chr5:150309462-150309673_F	lincRNA:chr5:150309462-150309673 forward strand	0.187483	-0.332575	-0.022631	0.148099	-0.276124	-0.338415	-0.386417	-0.338558	0.0643687	-0.367731	-0.260123	-0.197681	-0.0118254	0.0342159	-0.112894	-0.265684	-0.463173	-0.517849	-0.154722	0.0727562	-0.546235	-0.810474	-0.653078	-0.866375	0.0209782	0.581184	0.577587	0.00323947	0.000465971	0.00361869	0.0995617	0.73742	0.733188	0.0148276	0.00125857	0.000711914	0.10142	0.706967	0.707994	0.0200446	0.00890831	0.0143774	0.0316334	0.607607	0.604276
16849	A_23_P202496	NOC3L	NM_022451	ref|Homo sapiens nucleolar complex associated 3 homolog (S. cerevisiae) (NOC3L), mRNA [NM_022451]	0.480839	0.882457	0.107246	0.473003	0.388214	0.418091	0.603667	1.81545	0.0936129	-0.124365	0.643065	-0.0514281	0.334262	0.18031	0.194503	0.643185	0.845245	0.171953	0.117094	0.128503	0.636126	0.636764	1.00195	0.720549	0.805065	1.21672	1.25125	0.959391	0.135772	0.209757	0.669352	0.903213	1.10481	0.823558	0.952053	0.963323	0.681083	1.15606	1.16623	0.826301	0.318792	0.366825	0.943325	1.54975	1.54403
16860	A_23_P116512	PRR5L	NM_024841	ref|Homo sapiens proline rich 5 like (PRR5L), transcript variant 2, mRNA [NM_024841]	-2.75769	-2.58313	-2.75857	-2.95876	-2.64036	-2.37597	-2.50198	-2.1975	-2.82235	-2.62402	-2.43093	-2.64805	-2.57214	-2.27982	-2.7872	-1.42077	-2.29633	-1.48919	-2.38121	-2.39844	-2.1551	-2.0323	-2.28086	-2.47177	0.920595	1.42215	1.4196	0.991841	0.00593901	0.015644	0.676158	1.12453	1.12451	0.832999	0.323864	0.327132	0.484141	0.873331	0.995336	0.469292	0.788604	0.834429	0.744567	1.18159	1.19369
16899	A_23_P32861	NMD3	NM_015938	ref|Homo sapiens NMD3 homolog (S. cerevisiae) (NMD3), mRNA [NM_015938]	-0.0213737	-0.74163	-0.649849	-0.790931	-0.224291	-0.787549	-0.418227	-0.661476	-0.36124	-0.431847	-0.884796	-0.422692	-0.330285	-0.0268555	-0.419643	-0.519373	-0.235888	-0.182147	-0.25365	-0.578703	0.164189	-0.795987	-0.879706	-0.95533	0.235356	0.779012	0.844222	0.0666251	0.113803	0.190135	0.17674	0.774242	0.791798	0.0396919	0.0467442	0.0692213	0.10291	0.712656	0.717662	0.0204208	0.00554751	0.00691864	0.056221	0.648106	0.659436
16928	A_23_P70818	SMO	NM_005631	ref|Homo sapiens smoothened homolog (Drosophila) (SMO), mRNA [NM_005631]	2.43785	2.35145	2.41613	2.34879	2.8893	2.25706	2.26613	2.19831	3.37076	2.66313	2.88051	3.17139	3.23158	3.02112	2.78992	2.75489	2.5827	2.61243	2.40884	2.83929	2.67124	2.19348	2.49172	2.60124	0.566243	1.03512	1.04364	0.649264	0.762639	0.718184	0.577609	1.00463	1.06954	0.66614	0.90081	0.909332	0.233921	0.827544	0.828996	0.0855315	0.112322	0.111345	0.0380485	0.613371	0.615241
16939	A_33_P3423859	PPP1R3D	NM_006242	ref|Homo sapiens protein phosphatase 1, regulatory (inhibitor) subunit 3D (PPP1R3D), mRNA [NM_006242]	-2.37892	-2.35821	-2.64084	-2.64815	-2.62823	-1.96169	-1.8104	-1.73732	-2.6362	-2.91919	-1.56847	-2.72522	-2.4992	-1.29962	-2.67573	-1.12133	-1.3438	-1.10831	-2.76158	-2.22009	-2.24497	-2.16335	-1.91066	-2.09724	0.907745	1.36306	1.35942	0.990058	0.00623499	0.0108027	0.380149	0.960514	0.952301	0.259044	0.921034	0.930934	0.295555	0.715645	0.834516	0.146717	0.395857	0.522919	0.670661	0.984447	1.19125
16984	A_33_P3273267	ENST00000357025	ENST00000357025	ens|Zinc finger protein 72 (Krueppel-related zinc finger protein). Fragment [Source:UniProtKB/TrEMBL;Acc:Q9UC05] [ENST00000357025]	-1.69175	-1.47105	-0.470143	-1.60873	-0.106042	-1.97109	-1.01365	-1.09885	-0.207233	-0.391483	-0.254317	-0.402601	-0.771558	-0.500615	-0.155651	-0.428173	-0.111893	0.0061261	-0.437209	-0.610673	-0.638601	-1.57622	-1.21454	-1.10309	0.628301	0.954846	1.10901	0.769382	0.96442	0.973445	0.324544	0.76519	0.867642	0.171266	0.494454	0.614266	0.0136061	0.479986	0.481697	0.0061025	0.000364107	0.00357563	0.0395207	0.601141	0.60512
16995	A_23_P87879	CD69	NM_001781	ref|Homo sapiens CD69 molecule (CD69), transcript variant 1, mRNA [NM_001781]	-6.41135	-7.37701	-6.33648	-6.42032	-4.81141	-7.36774	-6.12308	-5.79421	-5.85487	-7.2122	-7.20038	-6.8148	-6.60526	-5.17786	-4.77055	-5.87456	-5.6891	-6.52699	-5.35601	-7.51247	-6.27482	-7.18015	-7.5232	-7.07866	0.0545982	0.629103	0.62063	0.00568683	0.026463	0.10333	0.043068	0.355311	0.446943	0.00652521	0.0178713	0.108685	0.00354103	0.27003	0.304504	0.00526197	0.000315835	0.00776164	0.0426648	0.421758	0.546649
17056	A_19_P00808139	lincRNA:chr6:90071956-90077256_F	lincRNA:chr6:90071956-90077256_F	lincRNA:chr6:90071956-90077256 forward strand	0.220551	-0.0500405	-0.0406421	-0.0975554	-0.208271	0.146842	-0.159037	0.228416	0.00516171	-0.123575	0.13526	-0.553852	0.0975554	-0.217231	-0.895891	-0.459984	-0.619553	-0.397117	-0.575428	-0.222392	-0.891117	0.0151598	0.0742939	0.022631	0.578931	1.01677	1.0421	0.675662	0.8106	0.748703	0.538969	1.01627	1.03544	0.5866	0.81719	0.796149	0.950317	1.60771	1.621	0.990085	0.00166841	0.00566412	0.719086	1.17916	1.21253
17079	A_33_P3251876	IL18R1	NM_003855	ref|Homo sapiens interleukin 18 receptor 1 (IL18R1), mRNA [NM_003855]	-2.9783	-3.07304	-1.70044	-2.24626	-1.90388	-2.56509	-1.98922	-2.12608	-1.86673	-1.77216	-2.51328	-2.15619	-2.44774	-2.42179	-2.90762	-2.17456	-2.24163	-2.25122	-2.50815	-2.73328	-0.900605	-2.79083	-2.44209	-3.02339	0.3679	0.787783	0.887414	0.227703	0.418358	0.563648	0.0692248	0.65639	0.654062	0.00964412	0.0114926	0.0425605	0.240382	0.797406	0.803662	0.0908655	0.255294	0.34206	0.156692	0.759772	0.763288
17088	A_23_P152655	ICAM2	NM_000873	ref|Homo sapiens intercellular adhesion molecule 2 (ICAM2), transcript variant 5, mRNA [NM_000873]	-0.0225204	-0.0525994	-0.23862	-0.848829	-0.703236	-0.364558	-0.564754	-0.483709	0.0446962	0.207665	-0.380889	0.889802	0.270273	0.450822	-0.355994	-0.54276	-0.606298	-0.309504	0.258821	-0.457247	0.0566651	0.00488171	0.846411	-0.152641	0.80592	1.47238	1.42794	0.959814	0.0703994	0.189537	0.941555	1.77372	1.67965	0.992061	0.00684594	0.0382935	0.922267	1.74193	1.69628	0.985546	0.0254437	0.0827462	0.257134	0.836241	0.828219
17126	A_23_P94230	LY96	NM_015364	ref|Homo sapiens lymphocyte antigen 96 (LY96), mRNA [NM_015364]	1.08399	2.26233	1.45044	1.81402	1.57041	2.38151	1.38119	-0.621247	1.06834	2.73838	0.933342	2.73697	2.41535	2.59181	2.22392	1.09056	2.24292	0.514696	1.20328	2.10983	2.62526	1.33675	1.46272	1.96461	0.449866	0.930143	0.981278	0.38991	0.808704	0.856045	0.565751	1.07094	1.40665	0.642329	0.464777	0.617816	0.304193	0.796306	0.836196	0.157202	0.462159	0.568848	0.0165573	0.509446	0.501813
17171	A_32_P223017	MAP3K6	NM_004672	ref|Homo sapiens mitogen-activated protein kinase kinase kinase 6 (MAP3K6), mRNA [NM_004672]	-0.890599	-0.0636764	-0.383802	-0.234281	-0.555569	-0.460486	-1.41378	-1.4038	-0.449859	-0.568751	-1.48796	-0.203912	-0.622769	-0.887453	-0.557423	-0.749068	-1.45181	-0.840102	-0.23065	-0.495861	-0.364306	0.089033	-0.0690493	0.128923	0.864077	1.33233	1.32842	0.981228	0.0399942	0.0967308	0.979456	1.91965	2.10615	0.99558	0.00223006	0.0233568	0.976374	1.89651	1.9885	0.993132	0.00387894	0.0253656	0.93285	1.51124	1.57218
17230	A_33_P3353846	TSPO2	NM_001010873	ref|Homo sapiens translocator protein 2 (TSPO2), transcript variant 1, mRNA [NM_001010873]	-0.219313	-0.14652	-0.204141	-0.0801704	-0.450394	-0.257388	0.137991	-0.395927	0.0597811	-0.455679	-0.465455	-0.738053	-0.356855	-0.343301	0.152003	-0.445032	-0.139886	-0.517849	-0.564067	-0.0500987	-0.667548	-0.687496	-0.565738	-0.890772	0.0599038	0.684437	0.686641	0.00619595	0.000796891	0.00148705	0.118226	0.713897	0.740057	0.019086	0.018585	0.0434032	0.0968895	0.666795	0.681312	0.018937	0.0178647	0.044144	0.258026	0.846548	0.847307
17234	A_23_P2616	CLEC4C	NM_130441	ref|Homo sapiens C-type lectin domain family 4, member C (CLEC4C), transcript variant 1, mRNA [NM_130441]	-2.72716	-2.77093	-2.88577	-3.09773	-0.409391	-3.48773	-3.13059	-2.77998	-3.1352	-3.06921	-2.97121	0.00998409	-3.02325	-2.48174	-0.187763	-2.77703	-2.3775	-2.50116	-2.6316	-2.50309	-0.136635	-3.29607	-3.37747	-3.56436	0.0563945	0.685445	0.684377	0.00585488	0.00219774	0.00595042	0.152939	0.341923	0.687366	0.0297881	0.116136	0.297383	0.0209399	0.232314	0.418975	0.00678782	0.0210401	0.113776	0.035433	0.215866	0.463503
17273	A_23_P3532	LITAF	NM_004862	ref|Homo sapiens lipopolysaccharide-induced TNF factor (LITAF), transcript variant 1, mRNA [NM_004862]	-0.859738	-1.1258	-0.696535	-0.291263	-0.403711	-0.658871	-0.3564	-1.14144	0.176349	-0.155461	0.215183	-0.890951	-0.247796	-0.298712	-1.03809	-0.575491	0.175984	0.266688	-1.23321	-0.367389	-1.15832	-1.26708	-1.39514	-1.71754	0.0385345	0.600099	0.618758	0.00436433	0.00446765	0.0285289	0.0228281	0.558892	0.55981	0.00476215	0.00254113	0.019071	0.0410043	0.48072	0.53548	0.00902187	0.0120578	0.0605262	0.0179002	0.501169	0.509501
17303	A_33_P3381064	ENST00000359888	ENST00000359888	ens|Putative UPF0607 protein FLJ37424 [Source:UniProtKB/Swiss-Prot;Acc:Q8N9G6] [ENST00000359888]	-0.490702	-0.416939	-0.301656	-0.927957	-0.304855	-0.505408	-0.189772	-0.57283	-0.0879477	-0.413009	-0.534448	0.0897967	-0.192098	0.383706	-0.405637	-0.0789008	-0.532219	-0.297386	-0.343956	-0.28364	-0.525619	-0.499761	-0.413849	-0.755197	0.430628	0.97717	0.968923	0.348589	0.901714	0.909294	0.319193	0.892498	0.905226	0.163957	0.301547	0.282328	0.299983	0.856732	0.876475	0.152032	0.25868	0.269117	0.0569559	0.631984	0.646966
17311	A_23_P19333	TREM1	NM_018643	ref|Homo sapiens triggering receptor expressed on myeloid cells 1 (TREM1), mRNA [NM_018643]	0.370667	0.850683	0.777192	0.635086	0.688134	0.605568	-0.0416643	-1.49761	1.13779	0.963007	0.547985	1.52688	1.11073	1.05053	1.16601	-0.301927	0.59031	0.917536	1.16621	0.401495	1.06413	0.214969	0.353636	0.380627	0.136175	0.783758	0.780234	0.0193981	0.036024	0.0492305	0.539291	1.11858	1.30299	0.587282	0.40395	0.556546	0.37018	0.82014	0.948585	0.252907	0.638438	0.715384	0.0194201	0.525889	0.543499
17380	A_23_P128215	SOCS2	NM_003877	ref|Homo sapiens suppressor of cytokine signaling 2 (SOCS2), mRNA [NM_003877]	-1.37969	-0.36898	-0.598575	-1.08347	-1.20102	-1.37811	-2.19287	-1.73023	-0.991419	-2.19897	-3.50968	-1.45531	-1.25463	-0.818972	-2.23959	-2.17875	-3.24469	-2.21256	-0.497442	-2.30591	-1.11045	-0.212359	0.358974	-0.0975693	0.970608	1.79272	1.851	0.996391	0.00404225	0.0362675	0.997896	3.06535	3.14011	0.996722	8.75e-05	0.00266122	0.999372	5.72416	5.94647	0.9951	4.8e-05	0.00267038	0.991532	2.28061	2.31295
17403	A_19_P00805590	lincRNA:chr12:2947389-2952675_R	lincRNA:chr12:2947389-2952675_R	lincRNA:chr12:2947389-2952675 reverse strand	2.42043	2.40743	2.2298	2.26199	1.82792	2.03142	0.765113	1.57658	1.69465	1.96462	1.61101	1.90948	1.99627	2.12471	1.66651	1.47206	1.11371	1.10998	1.91659	1.83042	1.76336	2.76225	2.85394	2.16829	0.778515	1.22501	1.25196	0.944356	0.159942	0.219784	0.985266	2.00308	2.02825	0.995973	0.00427639	0.0385175	0.989184	2.28152	2.32842	0.9943	0.00108835	0.011913	0.909696	1.52873	1.55074
17408	A_33_P3255304	GGT5	NM_001099781	ref|Homo sapiens gamma-glutamyltransferase 5 (GGT5), transcript variant 1, mRNA [NM_001099781]	-0.772202	0.521629	0.112447	0.378168	0.0934694	-0.408793	-0.528861	-0.789031	0.87272	0.510863	-1.66757	0.290907	0.550796	0.631761	-1.09842	0.470312	-0.986569	0.209399	0.955294	-0.85436	-0.212155	0.546128	1.57408	0.139822	0.832043	1.6779	1.65635	0.971108	0.0693945	0.220438	0.986517	2.38868	2.28347	0.996054	0.00378874	0.0392271	0.935134	2.35007	2.80926	0.987813	0.0274908	0.122578	0.582666	1.30715	1.2485
17441	A_33_P3372090	ENST00000423805	ENST00000423805	Unknown	-0.594745	-0.969455	-0.0896877	-0.899176	-0.993695	-0.82731	-1.2109	-1.03067	-0.63313	-0.907763	-0.688961	-0.855157	-0.541634	-0.838538	-1.0461	-0.905322	-0.748128	-0.949374	-1.14746	-0.770518	-0.797502	-1.45213	-1.3287	-0.869498	0.0712236	0.659899	0.685199	0.00741907	0.0258483	0.0931733	0.282792	0.879571	0.863661	0.119677	0.27315	0.302677	0.21121	0.812453	0.802881	0.0686338	0.14221	0.18303	0.128757	0.728705	0.728836
17472	A_23_P211878	FLNB	NM_001457	ref|Homo sapiens filamin B, beta (FLNB), transcript variant 2, mRNA [NM_001457]	-1.26398	-1.22332	-0.602561	-1.53933	-1.31028	-0.802518	-1.17763	-0.958612	-0.816703	-1.25621	-1.29351	-0.920596	0.0444208	-1.16993	-1.47017	-1.29563	-1.83392	-1.99796	-0.741129	-1.17052	-0.853832	-0.850111	-0.824702	0.568578	0.943526	1.87833	1.78372	0.994335	0.0327065	0.144803	0.843679	1.79487	1.61902	0.969849	0.0491608	0.154994	0.969433	2.48132	2.31818	0.992414	0.0146851	0.0782233	0.689809	1.2986	1.34717
17491	A_23_P107981	SULT2B1	NM_004605	ref|Homo sapiens sulfotransferase family, cytosolic, 2B, member 1 (SULT2B1), transcript variant 1, mRNA [NM_004605]	0.426682	0.776036	-0.0101242	0.334791	0.427011	0.905641	0.480221	0.497156	0.988596	0.722921	0.32052	1.00615	0.6001	0.866183	1.06069	0.699651	0.135754	0.89812	0.688539	0.60881	0.672019	0.735139	0.902976	1.00272	0.913969	1.39045	1.41975	0.99096	0.0191412	0.0567233	0.819792	1.22578	1.26952	0.959808	0.0751193	0.0928641	0.669021	1.15171	1.21202	0.809861	0.348333	0.425739	0.552303	1.03573	1.04266
17492	A_33_P3346083	DCDC1	NM_181807	ref|Homo sapiens doublecortin domain containing 1 (DCDC1), mRNA [NM_181807]	0.289507	-0.216227	-0.349537	0.177937	0.533163	0.265082	0.145082	0.120294	-0.0174874	0.291231	0.0954802	-0.0681151	0.371747	0.131995	0.732189	0.328054	0.398867	0.424317	0.21036	0.340518	-0.690141	0.595745	0.0990101	0.630356	0.913787	1.37704	1.42124	0.990935	0.0382958	0.0999379	0.708335	1.13744	1.17134	0.873139	0.347721	0.378495	0.476941	0.975275	1.00447	0.454532	0.834205	0.843496	0.784678	1.23526	1.26294
17566	A_19_P00322015	lincRNA:chr4:124974717-125260135_F	lincRNA:chr4:124974717-125260135_F	lincRNA:chr4:124974717-125260135 forward strand	-1.45223	-1.25154	-1.26018	0.467987	-0.348337	-2.03198	-2.26885	-1.44541	-0.663545	-1.45797	-1.10395	-0.396821	-1.39549	-1.01418	-0.744162	-1.85175	-1.47307	-0.596741	-0.753689	-1.08857	-0.593276	-0.78346	-0.0751015	-1.03081	0.802026	1.04129	1.37349	0.957858	0.552856	0.692979	0.952057	1.67815	2.03065	0.993224	0.0475459	0.171687	0.885251	1.63632	1.71908	0.976905	0.0654429	0.168814	0.715774	1.23546	1.27286
17598	A_33_P3226407	LOC441268	XR_041935	ref|PREDICTED: Homo sapiens hypothetical LOC441268 (LOC441268), miscRNA [XR_041935]	-2.15008	-1.96822	-1.54237	-1.9729	-1.27615	-2.07107	-1.74366	-1.34922	-1.40925	-1.66123	-1.21658	-1.46494	-1.94414	-2.05163	-1.61424	-1.28116	-1.49386	-1.35775	-2.08911	-1.54015	-0.718453	-1.08238	-1.76194	-1.14131	0.92537	1.50822	1.55217	0.992428	0.0150712	0.0585711	0.761929	1.21257	1.24074	0.924111	0.267123	0.367785	0.641907	1.11644	1.13963	0.769562	0.56383	0.602329	0.88279	1.41365	1.47905
17630	A_23_P43034	ELP3	NM_018091	ref|Homo sapiens elongation protein 3 homolog (S. cerevisiae) (ELP3), mRNA [NM_018091]	-0.336026	-0.274133	-0.357552	-0.601216	-0.43777	-0.0946451	0.080961	0.286573	-0.499183	-0.29072	-0.156869	-0.130736	-0.107741	-0.165002	0.0561977	-0.333103	-0.174498	-0.322504	-0.301506	-0.237123	0.0637325	-0.0201136	0.253684	0.0130373	0.912101	1.3894	1.38065	0.990697	0.00429251	0.00806535	0.61811	1.07533	1.09129	0.74212	0.525872	0.555295	0.719399	1.17203	1.17542	0.872326	0.186253	0.177102	0.723548	1.16615	1.15698
17638	A_23_P334173	LY75	NM_002349	ref|Homo sapiens lymphocyte antigen 75 (LY75), mRNA [NM_002349]	-2.99816	-3.34149	-2.9446	-2.84373	-2.96449	-3.11548	-2.98227	-3.21218	-2.97753	-2.83784	-3.04406	-3.31653	-2.81169	-3.29593	-2.93193	-2.80214	-2.40219	-1.93027	-3.19824	-3.12172	-2.74902	-3.71505	-3.43295	-3.4065	0.0704078	0.711411	0.706768	0.00732429	0.00932315	0.0241383	0.105969	0.733824	0.740154	0.0161869	0.00562992	0.00873481	0.0392825	0.567413	0.587195	0.00880763	0.00247809	0.0126581	0.196912	0.763294	0.796692
17645	A_24_P38143	AHI1	NM_017651	ref|Homo sapiens Abelson helper integration site 1 (AHI1), transcript variant 2, mRNA [NM_017651]	-0.513985	-0.62926	-1.14042	-0.752457	-0.504076	-0.864043	0.416975	0.311314	-1.15372	-0.773966	0.0694363	-1.4392	-0.647248	-0.12922	-0.9397	0.065246	0.697372	0.141058	-0.880417	-1.08076	-0.912082	-1.27589	-1.22972	-0.934967	0.129033	0.758796	0.757484	0.0175579	0.0454817	0.0891223	0.0340844	0.474239	0.521703	0.00568164	0.00635464	0.0484062	0.0532788	0.427206	0.499675	0.0106859	0.0191608	0.0899054	0.252459	0.709008	0.778335
17684	A_33_P3383970	TLR10	NM_030956	ref|Homo sapiens toll-like receptor 10 (TLR10), transcript variant 1, mRNA [NM_030956]	-1.25092	-1.13852	-1.78901	-1.08847	-0.728127	-1.7732	-0.492396	-0.884985	-1.94401	-1.18667	-0.826549	-1.53125	-1.28951	-1.17526	-1.16864	-0.292181	-0.994124	-0.382022	-1.07248	-1.25087	-0.35042	-2.06764	-1.58878	-1.84862	0.07642	0.692486	0.685588	0.00804855	0.0213971	0.0676858	0.0346898	0.526648	0.532016	0.00573528	0.00945344	0.0566821	0.0246443	0.481223	0.51399	0.00715916	0.00410458	0.0279861	0.0936888	0.708473	0.706338
17711	A_23_P128147	TUBA1B	NM_006082	ref|Homo sapiens tubulin, alpha 1b (TUBA1B), mRNA [NM_006082]	0.411198	0.270848	0.00639212	0.61745	0.469893	0.00502076	0.187947	1.14319	0.380985	0.182729	0.280809	0.245851	0.41665	0.956333	0.749975	1.00971	0.98152	0.69307	0.601791	0.0347879	0.564764	0.163607	-0.165115	0.322005	0.259571	0.857029	0.864855	0.0863663	0.24519	0.307761	0.268769	0.758211	0.834191	0.105105	0.213284	0.328961	0.0338292	0.575329	0.575069	0.0081582	0.00158251	0.00816584	0.172367	0.73123	0.765996
17715	A_19_P00328045	lincRNA:chr2:168402979-168414804_F	lincRNA:chr2:168402979-168414804_F	lincRNA:chr2:168402979-168414804 forward strand	-0.168546	1.06213	-0.534159	-0.21583	-0.36794	-0.199922	-0.809733	-0.969558	-1.13522	-0.37851	-0.241953	-0.789871	-1	-0.689413	0.893084	-1.50763	-0.954961	-2.0254	0.304855	-0.545192	0.364133	0.0880032	0.473092	0.601498	0.818989	1.16816	1.41682	0.965846	0.287851	0.456158	0.987414	1.9405	2.0155	0.99611	0.000954808	0.0114777	0.755163	1.45641	2.31803	0.90693	0.127072	0.287032	0.995057	2.33634	2.34972
17718	A_33_P3367850	CHRM4	NM_000741	ref|Homo sapiens cholinergic receptor, muscarinic 4 (CHRM4), mRNA [NM_000741]	-0.695067	-2.52986	-2.94223	-0.899273	-2.88852	-2.63378	-2.80301	-2.96609	-0.718639	-0.764558	-0.531721	-3.02753	-0.962196	-2.66471	-2.66526	-2.89388	-1.10114	-2.95164	-0.660795	-0.578799	-2.29813	-0.3289	-0.49602	-0.497289	0.951642	2.02561	2.95585	0.99504	0.0122751	0.105968	0.999371	5.20161	5.24543	0.996801	2.41e-05	2.03e-06	0.98577	2.91909	3.97241	0.994007	0.00280011	0.0347455	0.983865	2.78931	4.07538
17812	A_33_P3360867	A_33_P3360867	A_33_P3360867	Unknown	0.158557	0.255213	0.323786	0.607092	0.316497	0.60882	0.756566	-0.00844334	0.81274	0.475305	0.389778	0.228709	0.384194	-0.0505873	-0.117505	0.919583	0.296399	0.637814	0.265797	0.266431	0.759815	-0.109178	-0.363801	-0.221831	0.0583159	0.671772	0.686178	0.0060395	0.00218409	0.00717355	0.0569145	0.626264	0.633416	0.0080428	0.00604262	0.0267228	0.131	0.633862	0.686099	0.0287086	0.0533462	0.126318	0.129192	0.74415	0.749492
17906	A_23_P257176	SLC4A9	NM_031467	ref|Homo sapiens solute carrier family 4, sodium bicarbonate cotransporter, member 9 (SLC4A9), mRNA [NM_031467]	0.151225	-0.284839	-0.219218	-0.105652	-0.145117	0.265082	0.0736229	-0.309205	0.304006	-0.19633	0.448759	-0.211856	0.560539	0.285181	0.736966	0.432771	0.115477	0.103093	0.164387	0.106622	-0.0283532	0.525941	0.397519	0.377806	0.94806	1.45403	1.48688	0.994739	0.00213947	0.00602146	0.897161	1.36394	1.39357	0.984993	0.0137706	0.0296153	0.490792	0.989427	1.01068	0.482965	0.978158	0.978351	0.659621	1.14048	1.17555
17927	A_19_P00320754	lincRNA:chr15:40338196-40349201_R	lincRNA:chr15:40338196-40349201_R	lincRNA:chr15:40338196-40349201 reverse strand	0.154328	0.120076	-0.0241663	0.0387324	-0.479397	0.0891522	-0.440013	-0.404843	-0.917536	-0.750022	0.143836	-0.447082	-0.0962153	0	0	-0.428532	-0.445411	-0.634545	-0.382856	-0.080688	-0.280607	-0.462867	-0.202629	-0.41753	0.0892523	0.742059	0.734549	0.00980797	0.00336724	0.00329223	0.479399	0.954427	0.996813	0.45792	0.770969	0.773163	0.441715	0.945839	0.968401	0.383587	0.705177	0.696813	0.294877	0.877934	0.876043
17937	A_23_P70785	AIM1	NM_001624	ref|Homo sapiens absent in melanoma 1 (AIM1), mRNA [NM_001624]	-0.493482	-1.42418	-1.62463	-1.00631	-1.08895	-1.02008	-0.915457	-0.47856	-1.36116	-1.28584	-0.775594	-1.40298	-0.884892	-1.3524	-1.23246	-0.538793	-0.540567	-0.535814	-1.18406	-0.6602	-0.675012	-1.8305	-1.79077	-1.32052	0.118202	0.6793	0.725218	0.0150521	0.0668713	0.178695	0.0325322	0.585285	0.594725	0.00554613	0.00219782	0.0150141	0.0287729	0.538778	0.536148	0.00759403	0.00723974	0.0363421	0.151883	0.740154	0.751307
18024	A_23_P164179	TOB1	NM_005749	ref|Homo sapiens transducer of ERBB2, 1 (TOB1), mRNA [NM_005749]	-0.908637	-1.0295	-1.00239	-1.33241	-1.39469	-1.64301	-1.83313	-1.79567	-0.975963	-1.11145	-1.91541	-1.03357	-0.824715	-2.40013	-1.19352	-2.68281	-2.09092	-2.61058	-1.27227	-1.24784	-1.27046	-0.750816	-0.976923	-1.3916	0.543239	1.03081	1.03322	0.599595	0.875989	0.887328	0.943066	1.55842	1.57457	0.992238	0.00585493	0.0241523	0.940762	1.79227	2.07866	0.988703	0.030947	0.114546	0.630403	1.1939	1.38327
18034	A_33_P3363355	ICAM4	NM_022377	ref|Homo sapiens intercellular adhesion molecule 4 (Landsteiner-Wiener blood group) (ICAM4), transcript variant 2, mRNA [NM_022377]	-1.99403	-1.6059	-1.8495	-2.19469	-2.81351	-2.60039	-2.91985	-2.74161	-2.23812	-2.50432	-2.58362	-2.33665	-2.1143	-2.52012	-2.24602	-2.58666	-2.88246	-1.85805	-0.813989	-2.57883	-1.71046	-1.6827	-1.75065	-0.904784	0.844778	1.41675	1.36939	0.975573	0.0579329	0.145949	0.994575	2.58781	2.47091	0.996538	0.000116394	0.00271343	0.983214	2.22814	2.19492	0.993779	0.00322996	0.0264318	0.965397	1.89435	1.84648
18071	A_32_P210031	ENST00000413683	ENST00000413683	ens|Long-chain-fatty-acid--CoA ligase 6 (EC 6.2.1.3)(Long-chain acyl-CoA synthetase 6)(LACS 6) [Source:UniProtKB/Swiss-Prot;Acc:Q9UKU0] [ENST00000413683]	1.22707	1.39275	1.14023	1.61667	0.889818	0.756609	0.848836	0.880039	0.76694	0.802717	0.0598538	0.862705	-0.131973	1.43959	1.35341	0.889117	0.329906	-0.288179	0.842644	0.469804	0.817772	0.161657	0.713696	0.689795	0.0262282	0.56936	0.58433	0.00354487	0.00084818	0.00838419	0.234536	0.811371	0.826563	0.0750107	0.0680051	0.09221	0.266891	0.771809	0.829546	0.115343	0.28076	0.387311	0.356526	0.803096	0.942378
18076	A_23_P357104	ANXA6	NM_001155	ref|Homo sapiens annexin A6 (ANXA6), transcript variant 1, mRNA [NM_001155]	-0.153099	-0.713899	-0.213104	-0.413092	-0.507023	-0.84275	-0.369518	-0.910697	-0.64264	-0.759579	-0.20104	0.0958439	-0.273767	-0.649155	-0.307382	-0.80478	-1.0402	-0.361934	-0.412185	-0.992821	-0.813371	0.343667	0.218008	-0.477301	0.851098	1.34518	1.36209	0.977565	0.0886432	0.18432	0.955614	1.63623	1.68872	0.993582	0.0107369	0.0481274	0.944081	1.68759	1.76889	0.989201	0.0277558	0.0896651	0.748761	1.24351	1.29073
18097	A_23_P70785	AIM1	NM_001624	ref|Homo sapiens absent in melanoma 1 (AIM1), mRNA [NM_001624]	-0.447318	-1.27194	-1.74852	-0.963263	-1.31418	-0.83583	-1.02581	-0.657732	-1.41269	-1.37235	-0.68739	-1.40296	-0.83696	-1.2753	-1.30514	-0.29134	-0.551693	-0.373102	-1.38843	-0.684842	-0.673189	-1.73416	-1.785	-1.29731	0.151685	0.679359	0.735514	0.0239645	0.0854264	0.212099	0.0495625	0.637241	0.636802	0.00720226	0.00634766	0.0277177	0.0378625	0.523961	0.541135	0.0086343	0.0132225	0.0595829	0.146968	0.738386	0.748679
18110	A_23_P101392	TMEM38A	NM_024074	ref|Homo sapiens transmembrane protein 38A (TMEM38A), mRNA [NM_024074]	-0.846793	-0.81443	-0.984663	-1.45498	-1.4682	-0.825419	-1.44268	-2.03776	-1.1751	-1.06975	-1.63754	-1.23281	-0.970807	-1.47598	-0.969551	-1.47924	-2.79979	-2.5175	-0.963811	-1.04027	-1.04546	-0.518194	-0.667611	-0.534299	0.886143	1.34906	1.33246	0.98629	0.0218178	0.0533188	0.969568	1.75065	1.86158	0.994831	0.00441771	0.0321396	0.963533	1.99248	2.5055	0.991753	0.020517	0.0981353	0.953685	1.55829	1.59104
18112	A_33_P3382498	SIGLEC14	NM_001098612	ref|Homo sapiens sialic acid binding Ig-like lectin 14 (SIGLEC14), mRNA [NM_001098612]	-1.6638	-0.684002	-0.563286	-0.959805	0.812703	-1.68797	0.234039	-0.942006	-1.02408	-1.84696	-1.22995	-0.719663	0.55254	-1.40787	-1.24452	-0.257077	-0.570644	-1.64548	0.23167	-1.42353	-0.492688	-0.882932	-0.165106	-0.102321	0.910762	1.4816	1.49291	0.990505	0.0524896	0.164584	0.471771	0.838108	1.11007	0.441478	0.98071	0.986602	0.729466	1.22437	1.29865	0.882864	0.357765	0.468544	0.595433	0.965271	1.27777
18113	A_33_P3221783	TSLP	NM_033035	ref|Homo sapiens thymic stromal lymphopoietin (TSLP), transcript variant 1, mRNA [NM_033035]	-0.520154	0.059624	-0.406817	-0.0514281	-0.842458	-0.710494	-0.452749	-0.625489	-0.656948	-0.24731	-0.867279	-0.696854	-0.523832	-0.132248	0.0223678	-1.45612	-0.837505	-0.352516	-0.126912	-0.548437	-0.396299	-0.557778	-1.09622	-0.837186	0.0534013	0.657971	0.663582	0.00557724	0.0080911	0.0351128	0.305708	0.893278	0.891391	0.146451	0.32305	0.335454	0.479205	0.879938	1.01273	0.459167	0.844032	0.880075	0.180171	0.767164	0.782507
18134	A_23_P92499	TLR2	NM_003264	ref|Homo sapiens toll-like receptor 2 (TLR2), mRNA [NM_003264]	0.482942	1.41134	0.709617	1.19953	0.805578	0.651457	-0.259167	-1.3935	0.372524	0.623267	1.43111	0.720104	0.653513	1.54405	1.10786	0.727702	1.01081	0.179425	0.927526	0.0709667	1.25701	0.0436528	-0.439793	0.916616	0.0456741	0.610078	0.589252	0.00491382	0.0256322	0.121877	0.57609	1.07484	1.22994	0.663126	0.659141	0.75846	0.109681	0.627438	0.605125	0.0222062	0.045444	0.133683	0.125082	0.595729	0.620557
18201	A_19_P00329685	lincRNA:chr12:5627814-5635389_R	lincRNA:chr12:5627814-5635389_R	lincRNA:chr12:5627814-5635389 reverse strand	-3.11194	-2.66254	-2.39584	-3.02638	-3.13773	-2.97337	-3.69578	-3.51968	-2.78333	-3.12721	-3.00959	-2.47252	-2.72421	-3.13917	-2.54303	-3.59828	-2.96769	-3.0913	-2.43692	-2.87429	-2.15693	-2.709	-2.35117	-2.61181	0.751054	1.16543	1.19899	0.924501	0.2324	0.313389	0.96328	1.68601	1.72275	0.994298	0.00233708	0.0159807	0.80447	1.34174	1.4198	0.942559	0.118474	0.214102	0.688226	1.15169	1.1673
18310	A_24_P941643	PLCB1	NM_182734	ref|Homo sapiens phospholipase C, beta 1 (phosphoinositide-specific) (PLCB1), transcript variant 2, mRNA [NM_182734]	-0.395927	0.394599	-0.55423	0.113317	-0.301844	0.030806	-0.315502	-0.252387	0.473215	-0.387025	0.180572	-0.582593	-0.455616	-0.630406	0.11763	-1.0819	0.730538	-0.718038	-0.804893	-0.123483	0.231437	-1.15472	-0.675956	-0.53394	0.0807728	0.613533	0.65019	0.00861149	0.0160957	0.0766601	0.0922474	0.67733	0.690022	0.0133969	0.00743045	0.0256698	0.196422	0.548942	0.670956	0.0590986	0.132487	0.276672	0.302648	0.864305	0.873427
18330	A_19_P00322306	lincRNA:chr13:50664690-50666442_R	lincRNA:chr13:50664690-50666442_R	lincRNA:chr13:50664690-50666442 reverse strand	-3.20412	-3.01229	-2.77875	-2.42498	-2.45509	-2.19827	-1.96209	-1.03771	-2.52967	-2.46173	-1.81816	-2.69597	-2.76472	-2.20078	-2.42965	-1.11494	-1.68911	-0.939458	-3.08746	-2.66894	-1.19979	-2.41069	-2.60086	-3.04339	0.676752	1.12029	1.15762	0.84442	0.441241	0.531101	0.0686472	0.552673	0.634386	0.00956318	0.0273058	0.109901	0.0628335	0.495282	0.547864	0.0121603	0.0222521	0.0909179	0.412813	0.913711	0.948546
18422	A_23_P12884	GRK5	NM_005308	ref|Homo sapiens G protein-coupled receptor kinase 5 (GRK5), mRNA [NM_005308]	-0.744716	-1.0077	-0.76497	-0.84371	-0.549181	-1.24451	-0.0204612	-0.249974	-0.448995	-0.9358	-0.0945424	-0.882088	-0.611427	-0.803006	-0.756107	-0.491702	0.416035	0.00687204	-0.698123	-0.641388	-1.07155	-1.42347	-1.25439	-1.08725	0.106219	0.751641	0.752118	0.0126441	0.00855461	0.011975	0.0549039	0.574133	0.588726	0.00780476	0.0161009	0.0720127	0.0351381	0.478721	0.539989	0.00831011	0.0110421	0.0565585	0.0964313	0.713243	0.717441
18433	A_33_P3415350	KCNB2	NM_004770	ref|Homo sapiens potassium voltage-gated channel, Shab-related subfamily, member 2 (KCNB2), mRNA [NM_004770]	0.37562	0.545434	0.285542	0.250611	-0.0248747	0.43677	0.249572	-0.0390529	-0.012455	-0.116142	0.212611	0.346756	-0.127756	0.270897	0.16072	0.31969	-0.0530612	0.289985	-0.239986	0.520473	-0.337302	-0.12755	-0.101497	-0.473278	0.0575457	0.66281	0.675246	0.00596489	0.00145778	0.00527746	0.168798	0.761055	0.78295	0.0361257	0.0398285	0.0691237	0.174731	0.771151	0.782046	0.0470296	0.0592681	0.0798617	0.158611	0.756673	0.76687
18493	A_19_P00805232	lincRNA:chr12:132832202-132857482_R	lincRNA:chr12:132832202-132857482_R	lincRNA:chr12:132832202-132857482 reverse strand	-0.533083	-0.903172	-0.444999	-0.77961	-0.39993	-1.48435	-1.06459	-0.758991	-0.658964	-0.859071	-0.954367	-0.890589	-1.26497	-0.068337	-0.21201	0.0221958	-0.343301	-0.214505	-0.600392	-1.09329	-0.43296	-0.815799	-1.84197	-0.9552	0.14423	0.714568	0.736794	0.0216677	0.0421088	0.129048	0.307147	0.83187	0.861898	0.148257	0.378121	0.501069	0.0270126	0.510974	0.52201	0.00740585	0.0062346	0.0387288	0.283872	0.713795	0.796122
18506	A_33_P3557274	LOC644686	AK130436	gb|Homo sapiens cDNA FLJ26926 fis, clone RCT05265 [AK130436]	-0.879567	-1.04235	-1.52497	-0.669262	-1.04528	-1.50164	-1.26498	-1.18061	-1.57239	-0.282875	-1.35595	-1.55014	-1.80494	-1.82642	-0.982905	-1.48455	-0.858931	-1.14288	-1.55678	-1.92048	-0.737345	-0.349307	-1.25044	-1.19085	0.535805	1.09261	1.06372	0.58315	0.703855	0.773346	0.701317	1.29271	1.2298	0.865013	0.194145	0.289682	0.579665	1.16162	1.12401	0.661327	0.559298	0.635026	0.948999	1.80658	1.76683
18512	A_33_P3220615	LIN28B	NM_001004317	ref|Homo sapiens lin-28 homolog B (C. elegans) (LIN28B), mRNA [NM_001004317]	1.37491	1.04658	0.705661	1.24576	0.612816	1.19847	0.995486	0.191454	0.580623	0.809816	1.06001	0.594612	1.15477	1.1978	1.02466	0.643145	-0.457682	0.738877	0.81741	0.824273	0.260353	0.388772	0.676112	0.653702	0.0701815	0.689691	0.691454	0.0072982	0.0125958	0.0401331	0.309824	0.858312	0.881067	0.151656	0.470487	0.547356	0.505982	1.03606	1.19801	0.51424	0.650434	0.727779	0.165891	0.742947	0.757642
18559	A_23_P149992	PDLIM1	NM_020992	ref|Homo sapiens PDZ and LIM domain 1 (PDLIM1), mRNA [NM_020992]	-2.42798	-2.17977	-1.96309	-2.23835	-2.21821	-2.27097	-2.62824	-2.5966	-2.01557	-2.11754	-2.62298	-1.58757	-1.90007	-2.46613	-1.50078	-3.01692	-2.62224	-2.6068	-1.83581	-2.49369	-1.39555	-1.76729	-1.84505	-1.93465	0.864474	1.27047	1.28302	0.981332	0.0252591	0.0323494	0.936394	1.48376	1.50343	0.991428	0.00225943	0.0072699	0.747391	1.30403	1.58893	0.900072	0.176262	0.309599	0.569695	1.06659	1.11635
18578	A_23_P141173	MPO	NM_000250	ref|Homo sapiens myeloperoxidase (MPO), nuclear gene encoding mitochondrial protein, mRNA [NM_000250]	-1.14291	-0.0573029	-1.74288	0.406126	0.527064	-0.0236297	0.0942152	0.549218	-1.73643	0.652078	-0.410029	-2.0096	0.151134	0.259432	-0.885035	-0.431621	-1.95392	-0.427712	0.82829	-2.1025	-0.239466	-1.33442	-1.16472	-0.208679	0.362301	0.749635	0.888881	0.218188	0.551758	0.697525	0.0110558	0.459536	0.431511	0.00394475	0.0011182	0.0175143	0.561187	1.10831	1.16963	0.625778	0.677161	0.759131	0.314689	0.668259	0.860932
18581	A_23_P110253	KIT	NM_000222	ref|Homo sapiens v-kit Hardy-Zuckerman 4 feline sarcoma viral oncogene homolog (KIT), transcript variant 1, mRNA [NM_000222]	-0.897987	-0.962838	-0.757413	-0.859768	-0.598369	-1.42509	-0.329308	-0.391426	-0.363077	-1.28908	-0.690376	-0.423097	-0.855353	-0.869491	-0.73887	-1.67005	-0.0605913	-0.310876	-0.936907	-0.572308	-0.604162	-2.06673	-1.99514	-0.595881	0.196202	0.700144	0.634252	0.0423153	0.0402013	0.151508	0.0698719	0.592358	0.549887	0.00973551	0.0367351	0.143664	0.153133	0.614843	0.63295	0.0370609	0.17542	0.336537	0.15818	0.623646	0.600084
18595	A_33_P3361393	EIF1AX	NM_001412	ref|Homo sapiens eukaryotic translation initiation factor 1A, X-linked (EIF1AX), mRNA [NM_001412]	0.16257	0.669671	0.0442893	0.737129	1.10701	-0.0662077	0.970116	0.392931	0.0672764	0.233809	0.762326	0.875448	0.95624	1.11089	0.982135	0.397485	0.984593	0.404129	0.6525	0.458592	1.21461	0.177987	0.145053	0.613597	0.392356	0.92878	0.931784	0.271882	0.668624	0.72279	0.285323	0.787135	0.832503	0.122452	0.321351	0.440211	0.125962	0.714645	0.707194	0.027044	0.0670139	0.126153	0.0482383	0.634775	0.627602
18597	A_33_P3419912	ENST00000409436	ENST00000409436	ens|Gamma-glutamylcyclotransferase (EC 2.3.2.4)(Cytochrome c-releasing factor 21) [Source:UniProtKB/Swiss-Prot;Acc:O75223] [ENST00000409436]	-0.600518	-0.172754	0.054862	-0.165059	-0.280108	-0.0665977	0.199869	-0.341321	-0.253119	-0.667618	0.0734621	-0.421985	0.035333	0.169925	-0.709321	0.0108883	-0.0160599	-0.574471	-0.334419	-0.158337	-0.777471	-0.619895	-0.610826	-0.942179	0.0676647	0.700151	0.696001	0.00701338	0.0142442	0.0425165	0.0692585	0.655122	0.672561	0.00964887	0.00448901	0.0169313	0.164087	0.700118	0.722435	0.0418769	0.0700554	0.134508	0.0681053	0.630479	0.644483
18616	A_24_P284324	TMEM104	NM_017728	ref|Homo sapiens transmembrane protein 104 (TMEM104), mRNA [NM_017728]	-0.971458	-0.779985	-0.683135	-1.02075	-0.715955	-0.945437	-0.85912	-0.621915	-0.250239	-0.569777	-1.37326	-0.57963	-0.663372	-0.42513	-0.745677	-0.384423	-1.11426	-1.03001	-0.735687	-0.902983	-0.963525	-0.369671	-0.161692	-0.719948	0.907697	1.3738	1.38154	0.990051	0.0184106	0.0429142	0.846705	1.30235	1.30892	0.970958	0.0444452	0.070577	0.773422	1.24701	1.28311	0.921662	0.203662	0.281766	0.649272	1.11233	1.11812
18624	A_33_P3351197	MGC21881	NR_015363	ref|Homo sapiens hypothetical locus MGC21881 (MGC21881), non-coding RNA [NR_015363]	0.817832	0.696931	0.454945	0.880906	1.18521	0.476723	0.653676	0.40195	1.02934	0.75234	0.383327	0.607365	0.489483	0.58725	0.470265	0.133088	0.270452	0.505803	0.641285	1.08953	0.669063	1.03607	0.954609	0.844723	0.748581	1.1693	1.16342	0.922477	0.118219	0.111607	0.796659	1.17573	1.26101	0.947647	0.204982	0.269634	0.950054	1.56841	1.58284	0.990049	0.00159521	0.0043611	0.867687	1.30584	1.30401
18651	A_23_P120883	HMOX1	NM_002133	ref|Homo sapiens heme oxygenase (decycling) 1 (HMOX1), mRNA [NM_002133]	3.23719	3.4671	2.97848	2.78071	2.67372	2.97573	2.11396	2.94511	2.85686	2.56664	3.11374	2.96543	3.18132	3.2181	2.93722	2.33059	2.26624	2.72957	3.29163	2.67524	2.51069	3.25129	3.65033	3.4652	0.819014	1.25316	1.27953	0.965857	0.0890716	0.153087	0.963169	1.68066	1.68191	0.994288	0.00458365	0.0283803	0.976617	1.8927	1.9916	0.993156	0.00263084	0.0177185	0.816259	1.26482	1.26008
18654	A_23_P7144	CXCL1	NM_001511	ref|Homo sapiens chemokine (C-X-C motif) ligand 1 (melanoma growth stimulating activity, alpha) (CXCL1), mRNA [NM_001511]	1.7682	2.0214	1.18684	2.99425	1.68166	2.11403	1.55746	-0.0695057	2.22043	2.31085	2.58748	1.60921	1.91038	2.20811	2.59764	1.63668	2.06848	2.85599	2.19355	1.4175	2.57708	0.892469	0.754064	1.91104	0.0788018	0.549849	0.608423	0.00835244	0.0514832	0.195582	0.363539	0.851747	0.924585	0.230632	0.777695	0.841994	0.0633711	0.54681	0.544094	0.0122482	0.0327869	0.116715	0.107715	0.638958	0.617125
18659	A_23_P12343	GSTM3	NM_000849	ref|Homo sapiens glutathione S-transferase mu 3 (brain) (GSTM3), transcript variant 1, mRNA [NM_000849]	4.85324	4.79464	3.82115	4.56802	4.77883	4.5926	4.5158	4.37956	4.57828	4.20599	4.59456	4.83772	4.09022	4.01555	4.90137	3.83826	4.42321	3.58612	4.9334	3.96309	3.69947	3.8061	4.23788	3.76926	0.093615	0.655866	0.656568	0.0104784	0.0367342	0.122557	0.053046	0.650652	0.643595	0.00759034	0.00262402	0.0110253	0.19022	0.708241	0.742516	0.055423	0.154173	0.258999	0.226656	0.752266	0.798067
18671	A_33_P3259542	WDR5B	NM_019069	ref|Homo sapiens WD repeat domain 5B (WDR5B), mRNA [NM_019069]	-0.786101	-0.547487	-0.577428	-0.678072	-0.929612	-0.49793	-0.400179	-0.590124	-0.00463143	-0.464352	-0.497269	-0.204141	-0.442006	-1.05889	-0.485427	-0.750895	-0.463947	-0.230884	-0.290038	-0.407657	-0.689151	-0.235972	0.174424	-0.363123	0.915785	1.43536	1.4061	0.99121	0.00711898	0.0198681	0.863504	1.38352	1.36869	0.976515	0.0266867	0.0610444	0.829942	1.35485	1.33174	0.956194	0.0527329	0.0849234	0.79497	1.32192	1.34425
18692	A_23_P408175	C12orf67	NR_029451	ref|Homo sapiens chromosome 12 open reading frame 67 (C12orf67), non-coding RNA [NR_029451]	-0.535531	-0.593546	-0.470026	0.0302674	0.191224	0.0450098	0.435584	-0.0227201	0.0630522	-0.141092	0.164745	0.0833558	0.193942	0.0281969	0.270801	0.181913	0.239779	0.060968	0.0554951	-0.493589	-0.277046	0.0193653	0.12597	0.0291463	0.909251	1.34599	1.42682	0.990283	0.0195567	0.0468897	0.398253	0.923869	0.947715	0.291956	0.484972	0.437213	0.300965	0.887408	0.884265	0.153228	0.116411	0.0157356	0.43916	0.969614	0.970043
18716	A_23_P42257	IER3	NM_003897	ref|Homo sapiens immediate early response 3 (IER3), mRNA [NM_003897]	0.516643	0.889357	1.43736	2.09485	0.00877162	1.48717	0.340521	-0.183663	0.896432	0.966243	1.15644	0.880686	0.875059	1.18374	0.564316	0.780072	0.297585	0.660157	1.13579	0.579331	1.27466	1.14153	1.23394	1.55103	0.596436	0.972876	1.12948	0.710658	0.812767	0.866388	0.941748	1.67636	2.08338	0.992084	0.0224282	0.105856	0.960572	1.69232	1.69272	0.991402	0.00334223	0.0151071	0.812468	1.25921	1.26824
18721	A_23_P300847	DIO3OS	BC065701	gb|Homo sapiens deiodinase, iodothyronine, type III opposite strand, mRNA (cDNA clone IMAGE:6205020) [BC065701]	0.626482	0.745022	0.254695	0.427423	-0.0818516	0.328129	0.460246	0.0845643	0.792675	0.0456828	0.56106	0.126532	-0.133678	0.0251535	0.368389	0.237039	0.236905	0.51559	0.0876843	0.00669465	0.561117	-0.264132	-0.15313	0.139963	0.0479587	0.65625	0.654086	0.00510224	0.00319908	0.0137803	0.206487	0.814969	0.815598	0.0556658	0.120781	0.159157	0.171936	0.776841	0.774916	0.0456298	0.0379888	0.0436757	0.374553	0.938133	0.931169
18731	A_23_P13899	GAPDH	NM_002046	ref|Homo sapiens glyceraldehyde-3-phosphate dehydrogenase (GAPDH), mRNA [NM_002046]	1.52627	1.54767	1.71831	1.31904	1.49564	1.46194	1.41199	0.999681	1.90733	1.81767	1.0894	1.96229	1.66429	1.43799	1.53061	1.49687	0.81929	0.926851	2.09512	1.31509	1.73038	2.02212	2.09386	2.04403	0.94374	1.43288	1.43869	0.994355	0.00155003	0.0030863	0.963294	1.62245	1.59333	0.994299	0.000658822	0.00358589	0.948554	1.66597	1.70814	0.989842	0.00694614	0.0295378	0.828003	1.27403	1.30063
18738	A_23_P100344	ORC6L	NM_014321	ref|Homo sapiens origin recognition complex, subunit 6 like (yeast) (ORC6L), mRNA [NM_014321]	0.43781	0.184706	-0.0314021	-0.132507	-0.128324	-0.334419	0.175727	0.0820712	0.110424	-0.275942	0.183446	0.173483	0.724084	0.477321	0.181784	-0.0866223	-0.164967	-0.128777	-0.499927	-0.191275	-0.45144	-0.472866	-0.100929	-0.287577	0.128132	0.752268	0.765643	0.0173366	0.0344462	0.0695315	0.253918	0.846064	0.852047	0.0911217	0.181102	0.204831	0.252248	0.832977	0.842271	0.101299	0.149527	0.153748	0.0383343	0.59261	0.600234
18777	A_24_P48403	YES1	NM_005433	ref|Homo sapiens v-yes-1 Yamaguchi sarcoma viral oncogene homolog 1 (YES1), mRNA [NM_005433]	-0.692286	-0.473099	-0.315295	-0.752407	-0.911221	-0.517437	-0.711793	-1.17403	-0.830595	-0.821114	-1.44663	-0.804382	-0.399405	-0.620649	-0.65716	-0.70882	-1.34081	-1.16881	-0.812474	-0.932887	-0.181593	-0.30565	-0.377148	-0.0501744	0.825211	1.23992	1.24322	0.968445	0.0610148	0.0831631	0.93333	1.48556	1.50923	0.991031	0.00720417	0.0255004	0.917395	1.55104	1.56544	0.984598	0.0171299	0.052532	0.830806	1.28453	1.28736
18834	A_24_P414332	AFF1	NM_005935	ref|Homo sapiens AF4/FMR2 family, member 1 (AFF1), transcript variant 2, mRNA [NM_005935]	-0.829147	-1.12468	-0.865538	-0.918732	-1.26267	-1.29134	-1.29388	-0.996429	-1.51959	-1.66222	-1.061	-1.6243	-0.690895	-1.32477	-1.41605	-1.40459	-0.767661	-1.32018	-1.56758	-1.07039	-0.884895	-1.68465	-1.59316	-1.09265	0.0775891	0.705907	0.686983	0.00819647	0.00928362	0.0292208	0.236806	0.854397	0.843776	0.0767774	0.184851	0.221194	0.285637	0.829524	0.859942	0.135271	0.328073	0.408148	0.3149	0.827536	0.865267
18856	A_19_P00316462	lincRNA:chr16:11495986-11508411_F	lincRNA:chr16:11495986-11508411_F	lincRNA:chr16:11495986-11508411 forward strand	-0.497296	-1.07889	-0.528695	-0.2511	-0.0897027	0.155795	-0.255839	-0.220876	0.181282	-0.208186	-0.215729	-0.141661	-0.652616	-0.0660891	-0.13245	-0.321928	-0.35443	-0.359815	0.15492	-0.0524675	-0.568568	0.155278	0.0561432	-0.244772	0.923919	1.47181	1.46362	0.992254	0.0137836	0.0535889	0.607082	1.0659	1.08359	0.722346	0.579576	0.566758	0.767097	1.20157	1.21645	0.916774	0.141063	0.135986	0.742687	1.19995	1.21741
18933	A_33_P3224882	ENST00000444775	ENST00000444775	ens|TRGV9 protein Fragment [Source:UniProtKB/TrEMBL;Acc:Q99603] [ENST00000444775]	-0.747457	-0.512992	-0.889194	-1.98501	-0.429685	-0.595532	-0.805122	-0.600731	-0.0797273	-1.01668	-1.44171	-0.991964	-1.37767	-0.107641	-0.235955	-1.12463	-0.554925	-0.663748	-0.740033	-1.04022	-0.287355	-0.155278	-0.721812	-0.212197	0.917987	1.51114	1.5319	0.991504	0.0469303	0.166744	0.761661	1.19755	1.21039	0.923903	0.186862	0.223176	0.709252	1.19064	1.25093	0.861055	0.340625	0.432945	0.795074	1.30389	1.48928
18947	A_23_P123172	OR2A9P	NR_002157	ref|Homo sapiens olfactory receptor, family 2, subfamily A, member 9 pseudogene (OR2A9P), non-coding RNA [NR_002157]	0.850972	1.02436	0.735066	1.30499	0.863678	1.16021	0.629017	0.763974	1.29481	1.12766	0.944633	0.694373	0.886267	0.545434	1.32925	0.79714	0.624489	-0.0570309	1.07996	0.481288	0.913979	1.31962	1.23638	1.36582	0.846422	1.2424	1.27874	0.976105	0.0550819	0.0801295	0.895742	1.35709	1.39179	0.984697	0.0109402	0.0213861	0.806221	1.28267	1.34883	0.943593	0.0940031	0.14426	0.946962	1.50817	1.52291
18988	A_33_P3368636	A_33_P3368636	A_33_P3368636	Unknown	1.44154	1.52635	1.47759	1.16781	1.31785	1.40005	1.38309	0.777763	1.82901	1.73221	0.943461	1.60754	1.45108	1.27674	1.29898	1.2684	0.432814	0.663781	1.75634	1.22255	1.24346	2.01599	1.95823	1.9226	0.943189	1.47049	1.45201	0.994304	0.000960287	0.00223491	0.962887	1.65299	1.61982	0.994263	0.0012427	0.00837869	0.971905	1.88468	1.968	0.992677	0.00437865	0.0276037	0.926115	1.42869	1.43686
19015	A_32_P181297	ST7OT1	NR_002330	ref|Homo sapiens ST7 overlapping transcript 1 (non-protein coding) (ST7OT1), antisense RNA [NR_002330]	1.91773	2.40483	2.63713	2.7735	1.83665	2.81122	2.57258	2.25196	1.97248	1.88545	1.88067	1.94088	2.46481	2.50566	2.20217	1.18915	2.06854	1.75306	2.26623	2.42898	1.07635	2.6359	2.61175	2.91329	0.743285	1.19651	1.20783	0.918003	0.184439	0.279379	0.780726	1.24313	1.28663	0.93769	0.146203	0.237255	0.954087	1.79311	1.87563	0.990588	0.0113327	0.0534992	0.820424	1.32066	1.31852
19024	A_23_P10506	HPGDS	NM_014485	ref|Homo sapiens hematopoietic prostaglandin D synthase (HPGDS), mRNA [NM_014485]	0.937677	0.673053	0.645819	1.02536	0.680627	1.25211	0.919829	1.06152	0.629911	0.70959	1.04551	0.591403	1.06413	0.91638	0.644906	0.132569	0.259292	0.162415	0.602239	0.929748	-0.215181	0.874468	1.09592	1.26554	0.784958	1.1955	1.20383	0.948358	0.117103	0.1391	0.601267	1.06734	1.07453	0.711627	0.575921	0.583786	0.956455	1.65294	1.69329	0.990893	0.00456698	0.0185533	0.716368	1.16226	1.16932
19079	A_24_P44514	CIB1	NM_006384	ref|Homo sapiens calcium and integrin binding 1 (calmyrin) (CIB1), mRNA [NM_006384]	-0.636777	-0.732874	-0.607448	-0.356765	-0.856632	-0.912042	-0.75726	-0.830296	-0.536471	-0.362695	-0.596721	-0.140695	-0.854885	-0.308926	-0.531641	-0.613444	-0.926605	-0.233524	-0.613015	-0.513281	-0.479102	0.0634595	-0.257084	-0.507155	0.836102	1.28523	1.27902	0.9726	0.054754	0.0911795	0.934354	1.54048	1.5268	0.991166	0.00223323	0.00828844	0.856739	1.38144	1.37193	0.967588	0.0499654	0.0889924	0.657997	1.14031	1.15188
19104	A_23_P82929	NOV	NM_002514	ref|Homo sapiens nephroblastoma overexpressed gene (NOV), mRNA [NM_002514]	-2.93692	-2.58806	-3.397	-3.05657	-2.25086	-3.0013	-2.19662	-2.0686	-3.97017	-3.2255	-1.99461	-3.38661	-3.31072	-2.70695	-2.36145	-2.52568	-1.48533	-0.824602	-3.20627	-3.06054	-2.20611	-3.3299	-3.77285	-3.30529	0.0955245	0.712907	0.723852	0.0107841	0.0369583	0.099226	0.00865012	0.461163	0.456242	0.00379408	0.000773787	0.0114837	0.0100401	0.37739	0.423209	0.005792	0.00169461	0.0196128	0.265924	0.783199	0.833078
19145	A_24_P157370	IL17RB	NM_018725	ref|Homo sapiens interleukin 17 receptor B (IL17RB), mRNA [NM_018725]	2.25223	1.9531	1.39313	2.35918	1.48472	2.01668	1.96047	2.15282	1.79508	1.15116	1.66928	1.30685	1.72008	0.350294	1.63454	1.07669	0.979869	1.4905	1.57927	1.70337	0.287739	1.6969	0.981623	1.76263	0.0851297	0.700268	0.707671	0.00920923	0.0697721	0.184481	0.140093	0.756049	0.756207	0.0253571	0.0916189	0.178886	0.704506	1.19809	1.2663	0.855558	0.392041	0.481797	0.699024	1.22241	1.36946
19268	A_23_P99540	ZFP36L1	NM_004926	ref|Homo sapiens zinc finger protein 36, C3H type-like 1 (ZFP36L1), mRNA [NM_004926]	5.28157	5.59522	5.58353	6.00246	5.60117	5.38624	5.01943	3.82334	5.82799	6.09129	5.76461	5.90523	6.01179	5.94506	5.73707	5.66678	5.86872	5.35897	5.78374	5.43112	6.35299	4.88762	5.08298	5.38182	0.0954312	0.703741	0.722634	0.010769	0.0223146	0.0658867	0.470548	1.0241	1.08856	0.438851	0.671889	0.754721	0.0660569	0.647051	0.645104	0.012696	0.00485836	0.0146317	0.0246148	0.565351	0.562628
19272	A_23_P113393	APLN	NM_017413	ref|Homo sapiens apelin (APLN), mRNA [NM_017413]	2.2997	2.0253	2.02206	2.15897	1.76375	2.10607	2.0072	2.08889	2.42066	2.45533	2.05276	1.9315	1.98754	2.51889	2.31408	1.76602	1.61682	2.17541	1.97362	1.92275	1.09015	2.70129	2.47593	2.47758	0.904289	1.34207	1.34324	0.989524	0.00613654	0.00810372	0.930474	1.47201	1.46024	0.990647	0.0015498	0.00416806	0.91987	1.54154	1.60619	0.985086	0.0142348	0.0439797	0.837945	1.30531	1.35322
19275	A_24_P230563	IL2RA	NM_000417	ref|Homo sapiens interleukin 2 receptor, alpha (IL2RA), mRNA [NM_000417]	-3.06047	-2.58496	-2.12296	-3.38265	-3.71103	-3.3885	-3.54762	-3.88493	-2.67918	-2.62796	-3.94449	-2.24508	-2.95753	-2.63147	-2.65017	-3.79846	-4.31396	-4.83666	-3.2751	-3.52945	-1.80735	-1.58161	-0.858722	-1.81876	0.997158	2.54691	2.62617	0.997729	0.000817216	0.0198627	0.999256	4.79509	4.605	0.996795	3.99e-05	0.000459552	0.998292	4.15356	4.87257	0.99502	0.000889545	0.0190764	0.988524	2.3331	2.31989
19333	A_23_P100499	ROGDI	NM_024589	ref|Homo sapiens rogdi homolog (Drosophila) (ROGDI), mRNA [NM_024589]	0.483437	0.557752	0.657516	0.254152	-0.00117435	0.549085	-0.0170466	-0.345497	0.109043	0.196721	-0.380906	0.516832	0.439265	-0.236888	0.522048	-0.260867	-1.1259	-1.10968	0.0304573	0.185746	0.115044	0.75336	0.769943	0.523988	0.723819	1.14156	1.13912	0.899884	0.18768	0.170225	0.939985	1.51935	1.58893	0.991873	0.00959889	0.0391322	0.926246	1.76959	2.13775	0.986283	0.0304138	0.114565	0.830852	1.32832	1.37318
19368	A_19_P00801263	lincRNA:chr7:759174-766024_R	lincRNA:chr7:759174-766024_R	lincRNA:chr7:759174-766024 reverse strand	-0.852702	-0.790028	-0.87489	-0.972641	-0.277534	-0.824473	-0.642448	-0.575973	-0.545192	-0.820506	-0.578939	-0.482696	-0.185323	-0.434801	-0.0242476	-0.252607	-0.148099	-0.679251	-0.760811	-0.513201	0.0783879	-1.01306	-0.765535	-0.878833	0.478315	0.992273	0.993407	0.453229	0.908701	0.866379	0.207005	0.80338	0.819645	0.0559834	0.0738396	0.0925388	0.0397226	0.597228	0.598985	0.00886196	0.000494156	0.00157244	0.0901318	0.697052	0.705638
19434	A_23_P88776	KLKBL4	NM_001080492	ref|Homo sapiens plasma kallikrein-like protein 4 (KLKBL4), mRNA [NM_001080492]	2.21428	1.61143	1.72212	2.75232	2.84785	2.52509	2.57011	2.02533	2.62124	2.33787	2.90689	2.57771	2.72556	2.42626	2.643	1.81639	1.84688	2.70083	2.7605	2.39214	0.832738	2.88967	2.47676	2.63269	0.913427	1.44206	1.58142	0.990885	0.0373919	0.128356	0.651171	1.11355	1.1198	0.796723	0.417333	0.475829	0.871361	1.43498	1.55035	0.972694	0.0580013	0.129447	0.584139	1.06794	1.06575
19492	A_23_P68601	CST7	NM_003650	ref|Homo sapiens cystatin F (leukocystatin) (CST7), mRNA [NM_003650]	-1.1911	-0.838149	-0.427605	-0.262015	-1.72401	-0.58923	-2.05772	-2.09174	-0.0544477	-0.988536	-1.66938	-1.24141	-1.6983	-0.854214	-1.26758	-1.83825	-2.51484	-0.973827	-0.669249	-1.29601	-0.725948	-0.204482	-0.540338	-0.948699	0.59901	1.07379	1.10591	0.715652	0.644255	0.721966	0.981233	1.91704	2.28936	0.995704	0.00979278	0.0683633	0.989797	2.38344	2.57864	0.994351	0.00404789	0.0355917	0.931516	1.61458	1.66102
19662	A_23_P104563	CPT1A	NM_001031847	ref|Homo sapiens carnitine palmitoyltransferase 1A (liver) (CPT1A), nuclear gene encoding mitochondrial protein, transcript variant 2, mRNA [NM_001031847]	-0.769279	-0.338398	-0.319606	-0.337674	-0.572016	-0.803983	-0.21715	-0.956058	-0.00343909	-0.111031	-0.926997	-0.842873	-0.90292	-0.831781	-0.293663	-1.10094	-1.05392	-0.714739	-0.248551	-0.714228	-0.195881	0.353855	-0.202181	-0.369741	0.778588	1.31129	1.28391	0.944403	0.0847517	0.161052	0.914682	1.48592	1.48558	0.988254	0.0282922	0.0854075	0.921483	1.65625	1.74588	0.985397	0.0299154	0.0946943	0.96226	1.76592	1.73337
19740	A_23_P51376	NKAIN1	NM_024522	ref|Homo sapiens Na+/K+ transporting ATPase interacting 1 (NKAIN1), mRNA [NM_024522]	1.09047	0.885357	1.24882	1.41005	1.43063	1.14511	1.1247	0.992436	1.56699	1.37331	1.63952	1.2147	1.09975	1.17794	1.82425	1.09908	1.23104	1.09066	1.26039	1.51273	1.58967	1.70256	1.80346	1.38758	0.913104	1.38529	1.39867	0.990839	0.014763	0.0381673	0.898761	1.3751	1.39507	0.98532	0.0139043	0.0291796	0.717931	1.16573	1.23339	0.870736	0.322236	0.389902	0.894028	1.39174	1.39764
19755	A_24_P261169	SEMA4D	NM_006378	ref|Homo sapiens sema domain, immunoglobulin domain (Ig), transmembrane domain (TM) and short cytoplasmic domain, (semaphorin) 4D (SEMA4D), transcript variant 1, mRNA [NM_006378]	-2.89255	-3.25596	-2.81998	-3.20997	-3.53749	-3.05904	-3.5823	-3.02554	-3.52971	-3.82467	-2.82079	-3.65771	-2.6193	-3.36415	-3.64711	-3.48696	-3.10087	-3.69113	-3.81258	-3.15953	-3.2323	-3.91815	-4.00422	-3.2094	0.04464	0.645032	0.617568	0.00483059	0.00833087	0.0433936	0.136872	0.764877	0.737717	0.0243369	0.105389	0.19715	0.249208	0.828443	0.822426	0.0985465	0.28477	0.374694	0.168341	0.697668	0.732586
19801	A_23_P171397	RBMY1B	NM_001006121	ref|Homo sapiens RNA binding motif protein, Y-linked, family 1, member B (RBMY1B), mRNA [NM_001006121]	1.80401	2.29407	0.664515	1.98662	1.1375	1.90357	2.43044	1.68433	1.43848	1.17721	1.33301	1.37346	0.912916	0.515965	1.32193	1.71344	1.79201	1.48813	0.803425	1.58934	1.54621	2.26518	1.38666	2.13313	0.637789	1.12911	1.15323	0.785486	0.493022	0.636191	0.623382	1.08242	1.1282	0.751308	0.66126	0.735913	0.748002	1.27765	1.29375	0.900624	0.266201	0.36099	0.980355	2.00019	2.10234
19860	A_24_P346101	PRELID2	NM_138492	ref|Homo sapiens PRELI domain containing 2 (PRELID2), transcript variant 3, mRNA [NM_138492]	1.74304	1.54115	0.37197	1.33593	1.18057	0.747118	0.81261	0.556918	1.17043	0.870365	1.14364	1.1606	1.00716	0.888108	0.536156	0.0219653	0.0768156	-0.148425	0.555519	0.714783	0.464841	1.74076	0.892243	0.928446	0.421944	0.939696	0.960736	0.330478	0.848269	0.892332	0.784069	1.3201	1.2891	0.939893	0.150961	0.249421	0.968319	2.01737	2.00755	0.992293	0.00668318	0.0385898	0.562015	1.16489	1.1301
19911	A_23_P110253	KIT	NM_000222	ref|Homo sapiens v-kit Hardy-Zuckerman 4 feline sarcoma viral oncogene homolog (KIT), transcript variant 1, mRNA [NM_000222]	-0.687998	-0.694559	-0.726263	-0.759064	-0.446474	-1.36065	-0.132028	-0.206396	-0.39043	-1.21281	-0.713258	-0.577986	-1.05222	-0.853762	-0.68251	-1.66896	-0.152899	-0.21818	-0.777926	-0.744368	-0.587709	-2.0094	-2.08913	-0.408903	0.214516	0.677412	0.60654	0.0526045	0.0336423	0.147195	0.0647131	0.568062	0.519159	0.00902751	0.0360166	0.14921	0.189737	0.673159	0.662191	0.0551444	0.231055	0.397149	0.231167	0.725078	0.676047
19919	A_23_P89431	CCL2	NM_002982	ref|Homo sapiens chemokine (C-C motif) ligand 2 (CCL2), mRNA [NM_002982]	2.08098	2.08681	0.861233	3.86317	3.64136	0.149329	1.23043	1.91619	1.89908	0.295563	-0.0828329	0.81661	0.886619	3.28796	2.84308	1.11819	2.26357	3.389	1.95933	1.49801	2.13466	0.979979	0.843029	1.46815	0.0684249	0.350556	0.532439	0.00709836	0.0403504	0.192713	0.281464	0.441979	0.794291	0.118239	0.314745	0.501848	0.0852184	0.461755	0.536568	0.0163207	0.042937	0.145031	0.462571	0.488355	0.879587
19958	A_33_P3371718	SAT1	NM_002970	ref|Homo sapiens spermidine/spermine N1-acetyltransferase 1 (SAT1), transcript variant 1, mRNA [NM_002970]	-2.17578	-2.51974	-2.00562	-1.68052	-1.51585	-2.25781	-2.43301	-2.37303	-1.51514	-1.85971	-2.40091	-2.12237	-1.81701	-1.50372	-1.92289	-2.28955	-2.53646	-2.02302	-1.30954	-2.33561	-1.55578	-2.53121	-2.78866	-2.26583	0.131219	0.732583	0.747781	0.0181045	0.0575069	0.13392	0.217904	0.747983	0.808768	0.0630025	0.133333	0.231385	0.257343	0.820511	0.836792	0.106037	0.238223	0.298356	0.0430368	0.606894	0.616522
19961	A_23_P203173	IL10RA	NM_001558	ref|Homo sapiens interleukin 10 receptor, alpha (IL10RA), transcript variant 1, mRNA [NM_001558]	-2.32674	-0.0968242	-0.936624	-2.27714	0.114816	-1.50374	-1.95857	-1.63444	-1.23175	-1.833	-2.42448	0.0500037	-2.31134	-1.07194	-1.54714	-1.56663	-2.50672	-2.5354	-2.64998	-2.39587	-1.81726	-0.853091	1.1011	-0.0471501	0.947577	2.62391	3.03994	0.994697	0.0149974	0.123861	0.990709	2.4264	2.87698	0.996313	0.0233403	0.130046	0.994417	4.28475	4.08645	0.994724	0.00327109	0.040422	0.869715	2.1412	2.60954
19967	A_23_P11995	PRDX1	NM_002574	ref|Homo sapiens peroxiredoxin 1 (PRDX1), transcript variant 1, mRNA [NM_002574]	2.09647	2.04797	1.93024	1.96383	1.30681	2.00319	1.15044	1.6704	2.04207	1.84403	1.18696	1.82705	2.31782	1.69305	1.99288	1.68899	1.33109	1.11757	1.96521	1.66252	1.43124	2.23704	2.49055	2.14987	0.797403	1.22154	1.20788	0.955437	0.0427853	0.0327513	0.961049	1.65714	1.73314	0.994097	0.00424225	0.0255103	0.919632	1.51968	1.54507	0.98504	0.0160677	0.0456433	0.801146	1.25535	1.29523
19985	A_23_P353035	IGFBP7	NM_001553	ref|Homo sapiens insulin-like growth factor binding protein 7 (IGFBP7), mRNA [NM_001553]	3.86437	3.94562	4.21347	3.87902	3.51762	3.87147	3.54443	3.26555	3.60472	3.74983	4.02475	3.92326	3.81925	3.81354	3.99316	3.42929	3.53104	3.66601	3.76627	3.71079	3.37309	4.37827	4.20573	4.2529	0.844933	1.22954	1.25396	0.975624	0.0374913	0.0345834	0.97026	1.64128	1.67868	0.994887	0.000836986	0.00506383	0.927503	1.5243	1.57579	0.986509	0.0087554	0.0256092	0.890142	1.34529	1.34671
20009	A_23_P259621	LAT2	NM_032464	ref|Homo sapiens linker for activation of T cells family, member 2 (LAT2), transcript variant 1, mRNA [NM_032464]	-0.995001	-1.99333	-2.27839	-1.35258	-1.74339	-1.66459	-1.40109	-1.8034	-1.45757	-2.08334	-2.6566	-2.36947	-1.89402	-0.977497	-2.50823	-1.29362	-2.33214	-2.7357	-1.39729	-1.8064	-2.2188	-1.80297	-2.54556	-2.56934	0.0670494	0.618333	0.646471	0.00694526	0.0492601	0.169301	0.0697825	0.652831	0.633256	0.00972285	0.0091419	0.0391011	0.341529	0.800661	0.887055	0.20803	0.489013	0.596425	0.177832	0.64543	0.712175
20037	A_24_P237270	ADORA2A	NM_000675	ref|Homo sapiens adenosine A2a receptor (ADORA2A), mRNA [NM_000675]	-1.23838	-1.74268	-1.42309	-1.61534	-1.33628	-1.77631	-1.71621	-2.43121	-1.61923	-1.81129	-2.08174	-1.78626	-1.80292	-1.91637	-1.50662	-2.09219	-2.04662	-1.58496	-1.5666	-1.83931	-0.840355	-2.18249	-2.11604	-1.62449	0.0887223	0.726975	0.716894	0.00972915	0.0236974	0.0628164	0.341098	0.877735	0.901283	0.195169	0.547632	0.625499	0.412983	0.935775	0.957569	0.328376	0.704508	0.737555	0.338043	0.921399	0.90312
20082	A_23_P151778	CMA1	NM_001836	ref|Homo sapiens chymase 1, mast cell (CMA1), mRNA [NM_001836]	0.172639	-0.0941823	0.0655885	0.123989	-0.169281	0.19872	-0.219242	-0.46421	0.206072	-0.554828	-0.0759489	-0.171112	-0.0550141	0.184424	0.101086	-0.110644	-0.283172	0.020909	-0.635724	0.0406421	-0.665964	-0.496831	-0.298469	-0.365133	0.0834504	0.729548	0.727669	0.00897468	0.00263172	0.00296665	0.274277	0.846274	0.868222	0.110668	0.216262	0.243902	0.224448	0.8148	0.824348	0.0781392	0.0888932	0.0824716	0.153982	0.769365	0.779763
20134	A_24_P394075	NT5C1B	NM_001002006	ref|Homo sapiens 5'-nucleotidase, cytosolic IB (NT5C1B), transcript variant 1, mRNA [NM_001002006]	2.19073	2.05602	1.83074	1.74745	1.67903	1.97256	2.32311	1.97049	1.6456	1.69148	2.02203	1.40428	1.87732	1.37005	1.75449	1.33547	1.35562	1.05952	1.13541	1.25571	1.45779	2.41976	1.86094	2.28496	0.769565	1.18142	1.20285	0.938397	0.209117	0.265403	0.708611	1.15114	1.16481	0.873451	0.324671	0.379938	0.955285	1.63855	1.68795	0.990744	0.00852738	0.0310505	0.946866	1.55597	1.61556
20138	A_23_P107132	RCVRN	NM_002903	ref|Homo sapiens recoverin (RCVRN), mRNA [NM_002903]	0.188819	0.045443	-0.404149	0.268035	-0.362569	-0.309621	-0.443082	-0.304062	0.0987782	-0.154171	-0.0665977	-0.389652	-0.187627	-0.120056	0.0276917	-0.656981	-0.85052	-0.0980321	-0.147557	-0.270089	-0.356416	-0.839866	-0.284209	-0.594436	0.0583476	0.659035	0.656458	0.00604259	0.0103828	0.04377	0.268527	0.869898	0.862497	0.104866	0.178936	0.179675	0.460472	0.924834	0.982432	0.421038	0.774739	0.810782	0.182319	0.797259	0.791094
20140	A_24_P247732	SLC5A6	NM_021095	ref|Homo sapiens solute carrier family 5 (sodium-dependent vitamin transporter), member 6 (SLC5A6), transcript variant 1, mRNA [NM_021095]	-0.377756	-0.964748	-0.754284	-0.803143	-0.51067	-0.930907	-1.28161	-0.81267	0.0295443	-0.618128	-0.553935	-0.137504	-0.900465	-0.5281	-0.812517	-0.85532	-0.734711	-1.42988	0.00998409	-0.711776	-0.276632	-0.457635	0.0104166	-0.455134	0.89622	1.34255	1.35684	0.988179	0.0368846	0.0830866	0.928167	1.48906	1.51088	0.990327	0.0152547	0.0515711	0.8797	1.43051	1.408	0.975293	0.018236	0.0350465	0.681364	1.15274	1.16938
20212	A_23_P254888	ZYX	NM_003461	ref|Homo sapiens zyxin (ZYX), transcript variant 1, mRNA [NM_003461]	-0.629389	-0.73678	-0.355642	-0.928971	-1.07413	-0.872966	-1.48383	-1.38638	0.124553	-0.873335	-0.617666	-0.993144	-0.738049	-1.33876	-0.568678	-0.653981	-1.26534	-0.494153	-0.700183	-0.551915	-0.726954	-0.384507	-0.982477	0.197459	0.707502	1.26312	1.24353	0.882572	0.296745	0.430368	0.955477	1.83136	1.80174	0.993569	0.010268	0.0567291	0.76749	1.4016	1.38585	0.917084	0.215223	0.339051	0.877219	1.61547	1.60324
20249	A_23_P121064	PTX3	NM_002852	ref|Homo sapiens pentraxin-related gene, rapidly induced by IL-1 beta (PTX3), mRNA [NM_002852]	-2.40246	-2.15812	-2.54452	-1.96167	-1.58088	-3.00361	-1.64452	-2.07735	-2.14764	-2.99777	-2.1263	-2.63185	-2.55753	-2.28864	-2.06219	-1.98194	-1.1917	-1.1583	-2.04539	-2.93643	-0.828233	-2.72021	-2.95007	-2.42954	0.111737	0.739751	0.743339	0.0137081	0.0344977	0.0804534	0.108859	0.612711	0.633977	0.0168341	0.0699451	0.187228	0.0345483	0.501703	0.541241	0.00824136	0.00700346	0.0391066	0.298363	0.871065	0.876997
20251	A_33_P3359900	EMB	NM_198449	ref|Homo sapiens embigin homolog (mouse) (EMB), mRNA [NM_198449]	-3.6976	-4.01296	-3.90144	-4.30552	-3.81291	-4.10461	-4.36764	-4.7366	-3.79181	-3.38631	-4.23722	-3.97751	-3.94379	-4.14171	-3.82008	-3.70804	-4.59413	-4.21237	-3.63891	-4.22274	-2.98392	-3.19553	-3.39933	-4.12932	0.832039	1.35708	1.37977	0.971106	0.100964	0.208912	0.941192	1.61731	1.66092	0.992018	0.0258638	0.0956062	0.806486	1.38337	1.43169	0.943748	0.18456	0.306036	0.807296	1.41031	1.41891
20275	A_24_P127564	NCRNA00085	NR_024330	ref|Homo sapiens non-protein coding RNA 85 (NCRNA00085), non-coding RNA [NR_024330]	-2.17291	-1.48721	-1.6539	-0.848095	-1.37413	-1.68946	0.545696	-1.34448	-0.584297	-1.11164	-1.44991	0.373388	-0.705132	-1.07337	-0.731183	-1.28161	0.236768	-0.659818	-0.821509	-1.41763	-0.239604	-1.40294	-1.31661	-2.02212	0.494937	0.942148	0.99211	0.490893	0.888987	0.91867	0.270633	0.536519	0.791645	0.106965	0.198597	0.374643	0.0716917	0.467968	0.554626	0.0136816	0.0309934	0.117214	0.0404326	0.430301	0.512588
20325	A_33_P3407564	LOC647188	XM_001717128	ref|PREDICTED: Homo sapiens hypothetical LOC647188 (LOC647188), mRNA [XM_001717128]	-0.235929	-0.204358	-0.383081	-0.526519	-0.179448	-0.542856	-0.311768	-0.339375	-0.233672	-0.137082	-0.0925894	-0.547729	-0.939783	0.211297	-0.401618	-0.341036	-0.534239	0.225812	-0.344647	-0.226617	-0.825821	0.283212	0.162553	-0.0748002	0.918122	1.37846	1.38693	0.991521	0.00690509	0.0138122	0.89732	1.38394	1.3857	0.985025	0.00702522	0.0135061	0.920793	1.46877	1.47076	0.985265	0.0051599	0.0100985	0.838666	1.39037	1.5413
20328	A_23_P151653	APEX1	NM_080649	ref|Homo sapiens APEX nuclease (multifunctional DNA repair enzyme) 1 (APEX1), transcript variant 3, mRNA [NM_080649]	0.629857	0.740966	0.167794	0.397389	1.27574	0.711185	0.841471	0.424061	0.484586	0.62803	0.70877	0.991386	0.80865	0.552098	0.819324	0.637431	0.511899	0.84259	0.223055	0.318448	-0.585702	1.34897	0.943046	0.937458	0.935761	1.50435	1.49756	0.993579	0.00611955	0.0258147	0.769488	1.18374	1.22749	0.92982	0.241328	0.319926	0.845853	1.34533	1.33274	0.963294	0.0402934	0.0613039	0.755716	1.2265	1.21587
20335	A_33_P3348395	ENST00000382678	ENST00000382678	ens|Uncharacterized protein ENSP00000372125 [Source:UniProtKB/Swiss-Prot;Acc:A6NCN8] [ENST00000382678]	0.285043	0.160992	0.0656669	0.283915	0.937843	0.711494	0.649503	0.954015	0.412238	0.33034	0.336551	0.0729794	0.812374	0.635369	0.312544	0.137168	-0.0604524	0.478703	0.678072	0.487214	-0.784008	0.736966	0.488915	0.774205	0.929398	1.38543	1.39521	0.992894	0.00325291	0.00495099	0.348442	0.902918	0.914983	0.206393	0.318839	0.271634	0.91752	1.44831	1.46676	0.984623	0.00908997	0.0185721	0.613683	1.09607	1.13129
20400	A_33_P3867391	OR7E19P	BM563292	gb|AGENCOURT_6564958 NIH_MGC_119 Homo sapiens cDNA clone IMAGE:5743918 5', mRNA sequence [BM563292]	-0.170933	-0.16601	-0.730678	-0.119299	-0.498714	-0.502222	-1.13253	-1.0458	-0.479992	-0.0722702	-0.322906	-0.716859	-0.528821	-0.268388	-0.606797	-0.508308	-0.725586	-0.595608	-0.536382	-0.540883	-0.615178	0.125922	-0.205374	-0.323655	0.618762	1.11321	1.09439	0.752531	0.401784	0.464908	0.933872	1.56175	1.57936	0.991103	0.00806244	0.0356489	0.883298	1.40373	1.39152	0.976348	0.0183356	0.0320632	0.828937	1.29354	1.29661
20435	A_23_P11201	GPR34	NM_001097579	ref|Homo sapiens G protein-coupled receptor 34 (GPR34), transcript variant 4, mRNA [NM_001097579]	-4.13922	-4.28409	-4.43919	-5.03774	-4.4674	-4.62366	-3.95476	-3.07455	-4.54061	-4.73053	-4.04229	-4.68691	-4.26257	-3.64754	-4.21596	-3.76355	-2.98626	-3.54955	-4.6809	-4.64216	-2.87099	-4.60207	-4.76929	-4.54476	0.254547	0.871623	0.867509	0.0819474	0.443146	0.525889	0.165988	0.59829	0.725772	0.0349283	0.0804289	0.204122	0.039126	0.475831	0.535933	0.00878838	0.0104872	0.0545568	0.204702	0.706939	0.767782
20480	A_33_P3283599	ANKRD20B	NR_003366	ref|Homo sapiens ankyrin repeat domain 20B (ANKRD20B), non-coding RNA [NR_003366]	-1.49589	-1.13812	-1.48187	-1.11802	-0.813457	-1.13441	-0.76421	-1.34973	-0.851759	-1.51242	-1.00959	-0.98451	-2.10384	-1.09348	-1.39385	-0.94479	-1.5062	-0.934698	-1.93634	-1.24453	-0.162815	-0.0628333	-0.690895	-1.18326	0.933179	1.65244	1.6053	0.993308	0.0166534	0.0767295	0.76837	1.341	1.30964	0.928998	0.180852	0.295816	0.890586	1.61107	1.62095	0.97837	0.0662902	0.157979	0.866221	1.67172	1.71145
20495	A_33_P3395823	KCNQ2	NM_172109	ref|Homo sapiens potassium voltage-gated channel, KQT-like subfamily, member 2 (KCNQ2), transcript variant 5, mRNA [NM_172109]	1.69562	1.91486	1.56189	1.41389	0.793672	1.69249	0.346367	1.21281	0.911285	1.11894	1.24724	0.936471	1.18948	0.554114	1.05745	1.24608	1.16956	0.461094	0.765575	1.52709	0.700757	0.879547	0.946507	1.51235	0.0745423	0.69901	0.686232	0.00781587	0.0153413	0.0516566	0.582551	1.03173	1.10933	0.675877	0.744236	0.799971	0.415378	0.987632	0.966858	0.332858	0.831375	0.839706	0.662524	1.16898	1.16004
20497	A_23_P143173	SLA2	NM_032214	ref|Homo sapiens Src-like-adaptor 2 (SLA2), transcript variant 1, mRNA [NM_032214]	-1.81959	-1.40608	-0.508222	-0.924353	-1.57838	-1.46325	-1.54305	-1.72833	-0.610052	0.2824	-1.32387	-1.02516	-0.875391	-0.661831	-1.23774	-0.423031	-1.40365	-0.71359	-0.975899	-1.28863	-0.658808	-1.29687	-0.531721	-0.878693	0.693735	1.15841	1.23652	0.866398	0.380549	0.526039	0.942309	1.63139	1.62472	0.99215	0.00373777	0.0184075	0.602876	1.0612	1.14943	0.70399	0.710783	0.766883	0.460418	0.984453	0.986194
20562	A_33_P3273604	A_33_P3273604	A_33_P3273604	Unknown	-0.396519	-0.665362	-0.584962	0.0890513	-0.215389	-0.286523	-0.135352	-0.155973	-0.243085	-0.132028	-0.605886	-0.570644	-0.319654	-0.337501	0.0458037	0.0334229	-0.0555925	-0.132248	-0.54466	-0.257601	-0.334737	-0.444564	-0.864422	-0.824097	0.19229	0.789991	0.820334	0.0403436	0.132701	0.219722	0.0843059	0.706533	0.690982	0.0119802	0.00342146	0.00762308	0.0455298	0.612648	0.603352	0.00960691	0.00169795	0.00639057	0.19416	0.815939	0.801837
20666	A_23_P406025	PRUNE2	NM_015225	ref|Homo sapiens prune homolog 2 (Drosophila) (PRUNE2), mRNA [NM_015225]	3.43242	3.60569	2.49461	2.92503	2.63461	3.16276	3.50972	3.07241	2.89011	2.15862	3.05745	2.17133	2.8161	2.72973	3.49158	2.5759	2.13533	2.38103	2.1445	2.82334	2.95527	2.66073	2.3472	2.28862	0.069326	0.600282	0.630236	0.00720026	0.0172347	0.0815176	0.0609736	0.621445	0.637414	0.00854287	0.00824092	0.0365597	0.351184	0.754398	0.859755	0.222602	0.393856	0.507767	0.348927	0.896454	0.898817
20668	A_33_P3250128	SNX18	NM_052870	ref|Homo sapiens sorting nexin 18 (SNX18), transcript variant 2, mRNA [NM_052870]	-1.33971	-1.35826	-1.13864	-1.05826	-0.618473	-1.52898	-0.680191	-1.42727	-0.548729	-1.12145	-1.03821	-0.981623	-1.29771	-0.972255	-0.855609	-1.27316	-1.19493	-0.739272	-0.943341	-1.19511	-0.258056	-0.724802	-0.525745	-1.07781	0.907901	1.37511	1.38305	0.990082	0.0168946	0.0389913	0.727299	1.18596	1.26157	0.89337	0.291626	0.403049	0.79923	1.26385	1.28846	0.939378	0.136193	0.182734	0.780921	1.24636	1.24343
20729	A_23_P101392	TMEM38A	NM_024074	ref|Homo sapiens transmembrane protein 38A (TMEM38A), mRNA [NM_024074]	-0.732312	-1.26893	-1.17578	-1.41124	-1.36804	-0.922918	-1.50415	-2.11441	-1.23558	-1.12397	-1.76514	-1.08736	-1.02801	-1.44168	-1.17515	-1.27371	-2.83213	-2.33312	-1.08076	-1.04776	-1.05958	-0.619337	-0.743889	-0.417796	0.946275	1.45038	1.5102	0.994583	0.00932554	0.033703	0.977096	1.77678	1.85279	0.99541	0.00439374	0.0326579	0.967246	2.00296	2.41085	0.992174	0.0209439	0.0990149	0.933671	1.50222	1.49812
20741	A_23_P45799	ORC1L	NM_004153	ref|Homo sapiens origin recognition complex, subunit 1-like (yeast) (ORC1L), mRNA [NM_004153]	-1.02118	-0.811099	-0.54171	-0.928522	-0.509949	-0.642793	-0.643145	-0.993602	-0.424592	-0.493815	-0.543823	-0.00399086	-0.56789	-0.470415	-0.5943	0.0755978	-0.281839	-0.29956	-0.565372	-0.424805	0.2144	-0.293145	-0.272731	-0.275821	0.946499	1.44752	1.48697	0.994603	0.00240068	0.00684234	0.870613	1.32507	1.31466	0.978581	0.0124235	0.0193136	0.493555	0.972879	1.00731	0.488651	0.945219	0.946919	0.588555	1.03186	1.0735
20782	A_33_P3371727	ENST00000379253	ENST00000379253	ens|Diamine acetyltransferase 1 (EC 2.3.1.57)(Spermidine/spermine N(1)-acetyltransferase 1)(SSAT-1)(SSAT)(Putrescine acetyltransferase)(Polyamine N-acetyltransferase 1) [Source:UniProtKB/Swiss-Prot;Acc:P21673] [ENST00000379253]	-3.41856	-3.97728	-3.29805	-2.95759	-2.83532	-3.62678	-3.39677	-3.43936	-2.5335	-2.98846	-3.18705	-3.13893	-3.4938	-2.77181	-3.1869	-2.61971	-2.79238	-2.72475	-2.73807	-3.73026	-1.29567	-3.54154	-3.96701	-3.64595	0.19304	0.790578	0.798736	0.0407159	0.198134	0.313781	0.188244	0.750326	0.789267	0.0453604	0.079055	0.145537	0.0356099	0.551047	0.559997	0.00836548	0.00278995	0.0156668	0.0890453	0.658733	0.682259
20807	A_23_P41327	LYAR	NM_017816	ref|Homo sapiens Ly1 antibody reactive homolog (mouse) (LYAR), transcript variant 1, mRNA [NM_017816]	-0.875773	-0.583513	-1.06587	-1.26209	-1.43512	-1.13882	-1.37511	-0.977049	-1.29007	-1.29762	-1.49325	-0.952261	-0.864263	-1.28234	-1.21113	-1.82932	-2.1798	-2.31181	-0.970149	-1.70701	-1.1684	-0.703528	-0.258976	-1.05074	0.742815	1.22293	1.21992	0.917597	0.224586	0.332159	0.911043	1.50023	1.4821	0.987632	0.0186288	0.0583104	0.980421	2.06895	2.17047	0.993522	0.00676051	0.042614	0.780073	1.30813	1.29229
20868	A_23_P15603	MRM1	NM_024864	ref|Homo sapiens mitochondrial rRNA methyltransferase 1 homolog (S. cerevisiae) (MRM1), nuclear gene encoding mitochondrial protein, mRNA [NM_024864]	-0.0253429	0.44571	0.0948962	0.0992615	0.527755	0.325359	0.238491	0.613095	0.287518	0.293864	0.415606	0.320379	0.506445	0.549028	0.156504	0.555214	0.515135	0.396027	0.0418201	0.332575	0.542149	0.618012	0.596602	0.565598	0.91016	1.34616	1.38722	0.990417	0.00835167	0.0149085	0.688451	1.11694	1.12636	0.849208	0.226679	0.167482	0.658475	1.12803	1.13225	0.794729	0.260763	0.222011	0.645024	1.09549	1.09508
20898	A_19_P00320322	lincRNA:chr17:62761217-62762236_R	lincRNA:chr17:62761217-62762236_R	lincRNA:chr17:62761217-62762236 reverse strand	-1.69588	-1.26508	-1.33731	-0.50378	-0.37574	-0.704159	-0.680254	-0.119061	-0.880161	-0.568116	-1.09964	-0.616497	-0.516832	-1.00841	-0.774441	-0.419862	-0.577112	-0.378613	-0.842796	-1.03376	-0.590875	-1.08845	-1.00869	-1.09636	0.722087	1.04794	1.16182	0.898139	0.579183	0.666673	0.0671089	0.65314	0.679094	0.0093505	0.00434165	0.0157807	0.112564	0.716614	0.719882	0.0230054	0.00825568	0.0111762	0.172993	0.776387	0.781552
20903	A_24_P81841	CDKN1B	NM_004064	ref|Homo sapiens cyclin-dependent kinase inhibitor 1B (p27, Kip1) (CDKN1B), mRNA [NM_004064]	-1.31349	-1.12551	-1.48876	-1.73326	-1.70797	-0.718968	-0.909105	-1.23718	-1.45847	-1.35083	-0.586493	-1.43146	-1.35406	-0.509178	-1.52208	-1.27833	-1.13518	-0.512265	-1.57724	-1.25511	-1.24367	-1.01089	-0.680989	-1.09839	0.907554	1.39416	1.40142	0.990029	0.0172031	0.0480674	0.647574	1.13136	1.15924	0.79114	0.389048	0.476801	0.818285	1.3054	1.29657	0.950318	0.0629565	0.0880846	0.681042	1.08361	1.17843
20927	A_33_P3372674	C6orf164	NR_026784	ref|Homo sapiens chromosome 6 open reading frame 164 (C6orf164), non-coding RNA [NR_026784]	-0.389652	-0.31988	-0.152003	-0.476255	-0.020909	-0.0113153	-0.171112	0.147226	-0.229323	0.0687128	0.0848889	-0.30117	-0.56018	-0.0544477	-0.205258	-0.82436	-0.211232	-0.391768	-0.635844	-0.365133	0.0189831	-0.677358	-0.787324	-0.372232	0.191146	0.828205	0.822598	0.0397817	0.0785213	0.0890327	0.0541675	0.663518	0.658658	0.00771914	0.00162459	0.00569317	0.297905	0.861231	0.861997	0.149522	0.401119	0.454268	0.204506	0.806154	0.809187
20961	A_23_P148047	PTGER4	NM_000958	ref|Homo sapiens prostaglandin E receptor 4 (subtype EP4) (PTGER4), mRNA [NM_000958]	-3.20897	-3.3581	-3.52709	-3.16382	-3.35598	-3.99173	-4.10999	-3.19712	-3.93619	-4.28505	-3.16619	-3.86633	-3.73092	-3.57931	-3.18717	-3.29188	-3.3696	-3.61319	-3.8442	-4.07727	-3.6205	-4.63884	-4.34538	-3.84394	0.0123499	0.524671	0.513711	0.00278864	0.000456285	0.00683681	0.079564	0.647268	0.658787	0.0111977	0.0407131	0.124052	0.0252704	0.515068	0.508953	0.00722366	0.00183753	0.0140002	0.107302	0.698651	0.690579
20963	A_33_P3364864	NAMPT	NM_005746	ref|Homo sapiens nicotinamide phosphoribosyltransferase (NAMPT), mRNA [NM_005746]	-3.29031	-3.51181	-3.17093	-2.80431	-2.52729	-3.8843	-3.49706	-4.11301	-2.56962	-2.52484	-3.60602	-2.95311	-3.1578	-3.04167	-2.78648	-4.56835	-3.42926	-3.44185	-2.90009	-3.44368	-1.62414	-3.47301	-4.01282	-3.6588	0.0957627	0.694116	0.709931	0.0108228	0.0199424	0.0638615	0.442698	0.795371	0.951886	0.379961	0.54512	0.650286	0.389584	0.825883	1.00088	0.28597	0.780183	0.836127	0.0531654	0.637528	0.639097
20980	A_23_P121716	ANXA3	NM_005139	ref|Homo sapiens annexin A3 (ANXA3), mRNA [NM_005139]	-0.148781	0.12048	-0.858871	1.15433	1.47058	0.797957	1.19244	-0.420978	-0.204489	1.49771	-0.112877	-0.696838	0.950968	0.0328489	0.478497	-0.149773	0.0141096	-0.272163	0.991469	-0.767578	0.832479	-0.421101	-0.604813	0.508019	0.376346	0.790692	0.917876	0.242487	0.553944	0.692714	0.0642626	0.499673	0.531998	0.00896786	0.0428057	0.16365	0.284603	0.855348	0.844822	0.134113	0.396795	0.50528	0.370967	0.791047	0.880189
20984	A_19_P00322308	lincRNA:chr13:50664690-50666442_R	lincRNA:chr13:50664690-50666442_R	lincRNA:chr13:50664690-50666442 reverse strand	-3.34727	-2.8239	-2.66669	-2.3867	-2.12275	-2.03884	-1.78991	-1.09761	-2.38105	-2.14625	-1.72707	-2.66613	-2.57849	-2.0902	-2.29666	-1.14576	-1.40479	-1.40459	-2.90172	-2.56199	-0.804657	-2.43045	-2.33375	-2.69654	0.76997	1.21987	1.22935	0.938677	0.16181	0.266646	0.0602511	0.583609	0.645162	0.00845192	0.0114836	0.0544243	0.0746906	0.520867	0.563372	0.0142326	0.0185999	0.0754642	0.490761	0.961282	1.00079
21111	A_23_P139486	CDK2AP1	NM_004642	ref|Homo sapiens cyclin-dependent kinase 2 associated protein 1 (CDK2AP1), mRNA [NM_004642]	-1.26813	-1.14029	-0.498037	-1.33266	-1.67255	-0.886128	-1.93424	-1.6517	-0.857486	-1.53967	-1.01015	-0.852473	-0.766266	-1.53058	-1.03396	-2.06637	-0.95231	-2.05093	-0.646191	-0.656244	-1.21177	-0.743853	-0.40667	-0.817726	0.899809	1.29609	1.37907	0.988794	0.0793918	0.167354	0.979881	1.78328	1.94822	0.99561	0.00362853	0.028102	0.873621	1.54256	1.63163	0.97342	0.0537068	0.141637	0.772743	1.28962	1.30394
21155	A_23_P40847	CHST2	NM_004267	ref|Homo sapiens carbohydrate (N-acetylglucosamine-6-O) sulfotransferase 2 (CHST2), mRNA [NM_004267]	0.934063	-0.095348	0.00663309	-0.149807	0.387536	0.254148	1.36613	1.46381	0.855609	0.690164	0.952171	-0.754214	0.557376	0.164583	0.324367	0.938883	1.32001	1.18532	0.0659077	-0.286629	0.231688	-0.871322	-0.560921	-0.213285	0.0654019	0.585519	0.649456	0.00676575	0.0176217	0.0880485	0.00609955	0.355086	0.389855	0.00363998	0.000892245	0.0178346	0.00633348	0.368363	0.383379	0.00548418	0.00111471	0.0152855	0.188564	0.655224	0.710609
21184	A_33_P3240757	IGSF3	NM_001542	ref|Homo sapiens immunoglobulin superfamily, member 3 (IGSF3), transcript variant 1, mRNA [NM_001542]	-0.294934	-0.233986	-0.668232	-0.401422	-0.655353	-0.593526	-0.596505	-0.32979	0.0727562	-0.239466	0.129283	-0.330244	-0.56219	0.0422283	0.00445966	-0.17966	-0.62437	-0.534232	-0.714122	-0.146549	-0.768967	0.25634	-0.288345	0.381092	0.917216	1.4486	1.46001	0.991402	0.0171523	0.0542286	0.943574	1.60486	1.64007	0.992297	0.0039974	0.0185755	0.801428	1.30808	1.33542	0.940729	0.157434	0.23996	0.832097	1.32498	1.36655
21269	A_19_P00318091	lincRNA:chr7:26534756-26537010_F	lincRNA:chr7:26534756-26537010_F	lincRNA:chr7:26534756-26537010 forward strand	-0.208489	0.218281	-0.550078	0.0289514	0.0403578	-0.0706544	-1.00978	-0.557612	-0.0655885	-0.452729	-0.360403	-0.0105692	-0.219445	-1.07582	-0.380527	-0.807355	-0.521476	-0.303907	-0.141503	0.0200377	-0.162678	-0.568734	-0.962937	-0.581686	0.0570971	0.662873	0.670579	0.00592181	0.0127494	0.0496728	0.230895	0.783708	0.809871	0.0722434	0.254042	0.363725	0.366673	0.911188	0.925418	0.247153	0.490875	0.496477	0.276017	0.79768	0.857477
21379	A_23_P31816	DEFA3	NM_005217	ref|Homo sapiens defensin, alpha 3, neutrophil-specific (DEFA3), mRNA [NM_005217]	-3.84058	-1.78992	-4.3971	-0.282248	1.53809	-2.14228	-0.949593	-1.88646	-4.1075	1.58812	-2.61913	-4.5724	-0.833957	-2.08132	-2.90407	-3.37784	-3.92227	-1.15321	2.55461	-4.91629	-1.0614	-4.03877	-4.45876	-2.54639	0.198508	0.301118	0.616375	0.0435137	0.170533	0.408035	0.000716543	0.0944155	0.182167	0.00333304	0.00261687	0.0511529	0.336548	0.938289	0.890476	0.200737	0.579379	0.689175	0.244218	0.330627	0.588213
21420	A_23_P92410	CASP3	NM_004346	ref|Homo sapiens caspase 3, apoptosis-related cysteine peptidase (CASP3), transcript variant alpha, mRNA [NM_004346]	-3.78202	-3.9416	-4.14321	-4.15879	-3.86912	-3.18296	-2.83761	-2.97933	-4.24436	-4.31605	-3.0381	-3.97685	-3.91758	-3.07301	-4.14945	-2.97066	-2.55566	-3.3306	-3.99611	-3.62951	-4.13407	-3.93413	-4.04707	-3.91194	0.559598	1.02439	1.0429	0.635134	0.758923	0.722234	0.0486435	0.576007	0.577822	0.00710284	0.00765736	0.0407976	0.205793	0.543347	0.64536	0.0650118	0.0804213	0.197841	0.328343	0.77398	0.856971
21475	A_23_P131785	BPI	NM_001725	ref|Homo sapiens bactericidal/permeability-increasing protein (BPI), mRNA [NM_001725]	-0.607248	-0.13542	-0.654769	0.627522	0.669697	0.541292	0.212462	0.756151	-0.564695	0.578202	-0.0173821	-0.852526	0.264921	0.0857941	-0.0248441	-0.331206	-0.974826	0.550317	0.986579	-1.52143	-0.104337	-0.238027	-0.982175	0.288824	0.431994	0.916575	0.976835	0.351471	0.730293	0.810985	0.0486634	0.58272	0.578188	0.00710497	0.00875238	0.0530744	0.583676	1.12646	1.14391	0.668869	0.724852	0.787892	0.400674	0.914476	0.942072
21523	A_33_P3236322	LOC100129869	XM_001723822	ref|PREDICTED: Homo sapiens hypothetical protein LOC100129869 (LOC100129869), mRNA [XM_001723822]	0.108524	-0.121214	0.147226	-0.123095	-0.442624	-0.309955	-0.608614	-0.525629	-0.371448	-0.394685	-0.136981	-0.3749	-0.58823	-0.107294	-0.0346264	-0.49799	-0.259455	-0.192645	-0.50589	-0.0476531	-0.44646	-0.834239	-0.796937	-0.450394	0.0279789	0.619174	0.608435	0.00365231	0.000621745	0.00341847	0.250486	0.86108	0.851903	0.0880961	0.150567	0.140685	0.140977	0.74145	0.740073	0.0322565	0.0473658	0.0766368	0.181514	0.790094	0.791371
21567	A_23_P27400	HAS1	NM_001523	ref|Homo sapiens hyaluronan synthase 1 (HAS1), mRNA [NM_001523]	-0.522041	-0.531611	-0.481593	-0.439176	-0.51178	-0.791413	-0.443756	-0.559257	-0.329602	-0.220126	-0.172985	0.0666372	0.134542	0.202987	0.142857	-0.334419	0.171078	-0.626187	-0.535893	-0.352138	0	-0.977564	-0.950932	-0.938601	0.0784029	0.725744	0.727652	0.00830085	0.0002705	1.2e-05	0.134762	0.765872	0.759183	0.0236876	0.00913634	0.00830282	0.024515	0.511686	0.516636	0.0071459	0.000612773	0.00447365	0.00667828	0.469305	0.470095
21571	A_23_P2573	TMEM117	NM_032256	ref|Homo sapiens transmembrane protein 117 (TMEM117), mRNA [NM_032256]	0.945959	0.406528	0.00516171	0.758991	0.241908	0.092325	0.439245	-0.247368	0.490021	0.208009	0.187691	0.0972288	0.406232	0.711952	0.484344	0.160616	0.707109	-0.0056799	0.0789171	0.321333	-0.183335	0.923765	0.603166	0.677155	0.66963	1.12424	1.15567	0.834531	0.36163	0.462516	0.937974	1.50367	1.51842	0.991626	0.00644944	0.0245323	0.748571	1.20868	1.21656	0.901136	0.169616	0.201324	0.792086	1.24353	1.26192
21596	A_33_P3372004	IGSF6	NM_005849	ref|Homo sapiens immunoglobulin superfamily, member 6 (IGSF6), mRNA [NM_005849]	-1.92139	-1.8016	-3.03183	-2.45876	-1.17981	-2.59366	-0.804079	-2.37782	-2.62237	-1.77475	-1.42434	-2.41133	-1.36141	-1.46985	-1.42572	-1.05215	-0.49114	-0.236915	-1.89752	-1.6056	-0.721596	-2.96122	-1.9937	-3.43042	0.178082	0.736434	0.72313	0.0338018	0.178216	0.358232	0.0303191	0.458878	0.500855	0.00535788	0.0358673	0.154305	0.00467298	0.301579	0.300976	0.00535106	0.00145214	0.0229265	0.0275162	0.503361	0.494241
21601	A_23_P122915	BRI3	NM_015379	ref|Homo sapiens brain protein I3 (BRI3), transcript variant 1, mRNA [NM_015379]	-0.175506	-0.613324	-1.42956	-0.749218	-0.376311	-0.877999	0.131497	-0.280401	-0.939066	-0.624831	-0.177045	-1.246	-0.892977	0.1283	-0.924971	-0.131473	-0.324239	-0.167545	-1.13664	-0.825516	-1.30374	-0.878391	-1.38627	-1.59869	0.108654	0.668819	0.692321	0.0131046	0.0657543	0.185411	0.0261449	0.51823	0.532237	0.00501822	0.00311277	0.0272799	0.0433612	0.561452	0.563078	0.00932255	0.0149884	0.0612204	0.155808	0.612094	0.69598
21617	A_23_P203558	HBB	NM_000518	ref|Homo sapiens hemoglobin, beta (HBB), mRNA [NM_000518]	6.71501	6.80756	7.22705	7.12298	6.03535	6.96505	1.81353	6.95402	2.71805	6.27748	7.1265	8.03295	4.51649	6.55021	5.96818	7.29947	5.96475	1.16107	2.21885	7.22217	1.78959	7.05405	5.58516	5.29326	0.0880077	0.579672	0.514255	0.00962374	0.0131175	0.093162	0.41698	0.922807	2.17733	0.327917	0.604794	0.739607	0.23016	0.778895	0.865812	0.0825362	0.426264	0.571024	0.416553	0.581496	0.978588
21625	A_24_P943393	AHNAK	NM_001620	ref|Homo sapiens AHNAK nucleoprotein (AHNAK), transcript variant 1, mRNA [NM_001620]	1.64301	3.50055	4.86835	3.38495	2.28958	2.57899	0.736834	1.9522	3.20356	0.57581	0.876783	4.27894	4.32688	1.31403	4.42667	0.393064	3.67372	0.878936	4.52955	2.52793	4.97525	3.25059	4.69531	4.19181	0.714915	1.32356	1.72745	0.890683	0.232219	0.453995	0.998712	4.36575	4.50246	0.996766	0.000427306	0.015236	0.726184	1.50926	3.91813	0.879498	0.211299	0.405821	0.640668	1.27956	2.30656
21635	A_19_P00813244	lincRNA:chr1:85933672-85934049_R	lincRNA:chr1:85933672-85934049_R	lincRNA:chr1:85933672-85934049 reverse strand	-0.399748	-0.430911	-0.0506262	-0.129283	-0.29042	-0.506591	-0.661133	-0.504043	-0.42429	-0.495412	-0.26628	-0.719892	-0.569664	-0.0684799	-0.467854	-0.0742544	-0.921559	0.217805	-0.275634	-0.871993	-0.481915	-0.798366	-0.670624	-0.727728	0.0821186	0.712943	0.721451	0.00879238	0.00464264	0.00941139	0.23667	0.842744	0.850961	0.0766699	0.0765963	0.0520701	0.298737	0.821102	0.861343	0.150524	0.315941	0.379526	0.268447	0.808701	0.845095
21655	A_23_P137935	MNDA	NM_002432	ref|Homo sapiens myeloid cell nuclear differentiation antigen (MNDA), mRNA [NM_002432]	-3.68608	-3.57815	-5.02834	-4.32581	-4.30705	-4.11501	-3.74013	-3.75145	-4.11301	-5.17736	-5.0571	-5.5535	-4.83467	-4.81384	-4.25057	-3.53719	-4.4941	-2.2854	-4.91423	-3.96861	-5.26406	-4.56087	-4.68066	-4.64974	0.175351	0.667956	0.721125	0.0326501	0.130911	0.284615	0.0505609	0.628012	0.634694	0.00731166	0.00253001	0.0117021	0.148925	0.662105	0.719679	0.0353357	0.0651375	0.137351	0.803485	1.31893	1.35325
21656	A_23_P166459	LGALS1	NM_002305	ref|Homo sapiens lectin, galactoside-binding, soluble, 1 (LGALS1), mRNA [NM_002305]	2.38469	2.95811	3.23188	2.73841	1.73828	3.12519	2.87256	1.74413	2.67248	3.33399	1.68181	3.52952	2.99231	1.99798	2.58001	2.87484	1.32418	1.72095	3.003	2.12831	2.45983	3.74504	4.01329	2.77152	0.915978	1.6693	1.71364	0.991236	0.0333776	0.132895	0.989927	2.13382	2.44118	0.996266	0.0132254	0.0870045	0.952288	2.30011	2.59946	0.990351	0.0229967	0.108448	0.83586	1.54831	1.74258
21740	A_23_P64879	KCNJ8	NM_004982	ref|Homo sapiens potassium inwardly-rectifying channel, subfamily J, member 8 (KCNJ8), mRNA [NM_004982]	-0.395373	0.351825	0.00390094	-0.0516812	0.697701	0.551825	1.27854	0.460748	1.07394	0.592944	1.46108	0.424028	0.224752	2.09686	0.184585	0.839471	1.16128	1.27302	0.102767	0.23905	1.15815	0.651556	0.879892	0.05456	0.910692	1.48174	1.50659	0.990495	0.0301981	0.100376	0.352676	0.861076	0.898158	0.213033	0.403242	0.498164	0.350122	0.861926	0.901122	0.220971	0.540248	0.625383	0.430062	0.655514	0.906697
21763	A_24_P6467	DENND2C	NM_198459	ref|Homo sapiens DENN/MADD domain containing 2C (DENND2C), mRNA [NM_198459]	-0.351075	-0.231483	-0.487324	-0.539159	-0.635528	-0.755074	-0.600904	-0.642238	-0.149143	-0.371255	-0.936946	-0.912022	-0.730455	-0.878351	-0.167727	-0.720619	-0.591114	-1.26391	-0.26559	-0.782739	-0.796907	-0.454838	0.0424353	-0.188609	0.73006	1.15757	1.15751	0.905986	0.210724	0.22403	0.889841	1.38623	1.38452	0.983415	0.0081142	0.0152236	0.762304	1.22027	1.25185	0.912919	0.201058	0.254463	0.948652	1.57132	1.57654
21804	A_23_P204304	PTPRO	NM_030667	ref|Homo sapiens protein tyrosine phosphatase, receptor type, O (PTPRO), transcript variant 1, mRNA [NM_030667]	1.04767	1.06463	0.950095	0.918862	0.284495	1.08184	0.606856	0.972624	0.37089	0.507906	0.846799	0.454177	0.849975	0.666678	0.386513	0.244105	0.0963343	-0.0658021	0.172181	0.34847	0.688313	1.03324	0.85047	1.14307	0.521929	1.01205	1.0152	0.55208	0.909867	0.876235	0.725056	1.18439	1.20461	0.891106	0.210509	0.282881	0.969004	1.70144	1.71018	0.992367	0.0007406	0.00304211	0.832737	1.27276	1.28387
21825	A_33_P3881262	CSF3R	NM_156039	ref|Homo sapiens colony stimulating factor 3 receptor (granulocyte) (CSF3R), transcript variant 3, mRNA [NM_156039]	-0.67957	-0.44854	-0.404431	-0.0804637	-0.977311	-0.273994	-1.05364	-2.59999	-0.0826874	-0.269187	0.273723	-0.344128	-0.223918	-0.690755	-0.578979	-0.0468575	-0.030675	-0.431648	-0.4757	-0.948799	-0.139899	-1.11797	-1.29154	-0.478122	0.0891828	0.691933	0.679788	0.00979761	0.0221492	0.0782407	0.528293	1.06791	1.22053	0.563816	0.567162	0.686427	0.0528092	0.606613	0.591719	0.0106176	0.0209632	0.0719367	0.109563	0.701185	0.684909
21910	A_24_P152649	LOC644189	XR_016949	ref|PREDICTED: Homo sapiens similar to peroxisomal long-chain acyl-coA thioesterase (LOC644189), miscRNA [XR_016949]	1.37618	2.2547	1.65396	1.77703	2.44179	1.50535	2.00568	1.3182	2.20444	1.73615	2.3086	2.02678	2.64155	1.86017	2.52199	2.35023	1.75097	1.75295	1.58691	2.25285	2.85954	2.36582	2.97186	3.17969	0.991259	2.10975	2.18395	0.997478	0.000905504	0.0154926	0.982662	1.98998	2.1393	0.995801	0.00423463	0.0373888	0.887774	1.55265	1.59033	0.977608	0.0549987	0.135108	0.935495	1.58195	1.67199
21931	A_23_P113825	NACC2	NM_144653	ref|Homo sapiens NACC family member 2, BEN and BTB (POZ) domain containing (NACC2), mRNA [NM_144653]	-0.677238	-0.649812	-0.790479	-0.540524	-1.04179	-0.930359	-1.1242	-1.31647	-0.424576	-0.627223	-0.899797	-0.697296	-0.398107	-0.584962	-0.51154	-1.39169	-1.63003	-0.829964	-0.293585	-0.540441	-0.803063	-0.279318	-0.277221	-0.660761	0.794376	1.20324	1.21611	0.953791	0.0880736	0.0888598	0.967005	1.62625	1.6359	0.994619	0.000880177	0.00466589	0.922258	1.62321	1.83516	0.985545	0.0311873	0.100747	0.677616	1.11725	1.13678
21971	A_23_P430558	CHRND	NM_000751	ref|Homo sapiens cholinergic receptor, nicotinic, delta (CHRND), mRNA [NM_000751]	-0.651078	-0.619111	-0.318582	-0.60587	0.0206103	-0.103901	-0.829735	-0.530113	-0.241787	0.0330403	-0.789078	0.0433927	-0.0641305	-0.391768	-0.0945457	-0.141356	-0.144123	0.126448	-0.933475	-0.476099	-0.961605	-0.0104166	-0.035624	0.0464592	0.952327	1.45679	1.49622	0.995095	0.00100681	0.00205258	0.769857	1.25046	1.28889	0.93009	0.108327	0.181372	0.636918	1.09205	1.09257	0.76166	0.197122	0.0121121	0.620822	1.09162	1.09795
22014	A_23_P120845	XBP1	NM_005080	ref|Homo sapiens X-box binding protein 1 (XBP1), transcript variant 1, mRNA [NM_005080]	1.47446	1.50245	1.33509	0.973454	1.09709	0.64074	-0.00588636	0.48338	1.02618	0.683274	-0.612085	0.978909	0.977753	0.787925	0.973461	0.0453081	-0.178773	0.640461	1.70483	0.41072	0.235129	0.870867	1.35542	1.61501	0.477104	0.983728	0.98649	0.450498	0.842512	0.867084	0.935916	1.63061	1.67493	0.991367	0.0175705	0.0757255	0.966962	1.9208	2.14995	0.992143	0.0155013	0.0733518	0.795959	1.31475	1.31095
22121	A_23_P148047	PTGER4	NM_000958	ref|Homo sapiens prostaglandin E receptor 4 (subtype EP4) (PTGER4), mRNA [NM_000958]	-3.11675	-3.47155	-3.44962	-3.15974	-3.4553	-3.88865	-4.0287	-3.20306	-4.03056	-4.30774	-3.18734	-3.89061	-3.76036	-3.63509	-2.98674	-3.3792	-3.35804	-3.58579	-3.98322	-3.99419	-3.55788	-4.68312	-4.42982	-3.72657	0.0140073	0.5246	0.503268	0.00287058	0.00094933	0.0137532	0.0688715	0.652846	0.639603	0.00959454	0.0340719	0.111282	0.032754	0.503035	0.500544	0.00803524	0.00425241	0.029503	0.154694	0.725586	0.708634
22149	A_19_P00319027	lincRNA:chr2:102038185-102091164_R	lincRNA:chr2:102038185-102091164_R	lincRNA:chr2:102038185-102091164 reverse strand	0.475129	0.118126	-0.690317	0.179909	0.191224	0.383527	0.321928	0.426815	0.214125	0.0314782	-0.0598332	0.0995356	-0.0960629	0.0673381	0.347922	-0.204453	0.199309	-0.120094	-0.0283818	0.161463	0.0118741	-0.0952619	-0.246966	-0.483457	0.186561	0.786532	0.790899	0.0375919	0.250831	0.383524	0.0609478	0.659728	0.662205	0.00853961	0.00092432	0.00294951	0.169155	0.758354	0.766421	0.0442702	0.0817138	0.123294	0.199135	0.816432	0.815097
22157	A_24_P131589	CD86	NM_006889	ref|Homo sapiens CD86 molecule (CD86), transcript variant 2, mRNA [NM_006889]	-0.764332	-0.614367	-1.40813	-0.246837	1.07875	-0.0335369	-0.369897	-0.0275858	1.54342	1.39751	-0.39993	1.30878	-0.300066	-0.0222692	0.918895	-0.0828004	0.103254	0.845135	1.24026	-0.293639	0.801096	-0.261125	0.0352756	-0.364552	0.913312	1.42781	1.47373	0.990868	0.0380025	0.123704	0.301514	0.725525	0.859193	0.141272	0.261585	0.396477	0.175777	0.674301	0.734787	0.0475622	0.10284	0.197325	0.275454	0.616698	0.773005
22180	A_23_P12113	FLVCR1	NM_014053	ref|Homo sapiens feline leukemia virus subgroup C cellular receptor 1 (FLVCR1), mRNA [NM_014053]	-3.53633	-3.36438	-3.92718	-3.47374	-3.59605	-3.67146	-3.49424	-3.31826	-2.9798	-3.35687	-3.89453	-3.6884	-3.53981	-3.01748	-3.42089	-3.78726	-3.63226	-4.20287	-3.23084	-3.96359	-2.78794	-3.92934	-4.29711	-4.35561	0.0487626	0.650275	0.646809	0.00517005	0.00420819	0.0196513	0.0421589	0.629593	0.624285	0.00643508	0.00107819	0.00537548	0.0794906	0.670941	0.667828	0.0151542	0.0107932	0.0271563	0.0383094	0.576046	0.59314
22181	A_23_P360744	RAG1	NM_000448	ref|Homo sapiens recombination activating gene 1 (RAG1), mRNA [NM_000448]	0.27208	0.176323	-0.232174	0.238702	-0.263714	-0.205904	0.274556	0.198684	-0.183222	-0.131995	-0.192645	-0.207972	-0.0687128	-0.122113	0.39895	-0.435139	-0.196065	-0.142294	-0.0460964	-0.43402	0	-0.0160748	-0.555008	-0.64368	0.0852468	0.704888	0.689714	0.00922579	0.0189783	0.0604098	0.132273	0.759028	0.742998	0.0229404	0.073068	0.139343	0.241466	0.787981	0.813967	0.0917844	0.261444	0.358758	0.242886	0.843529	0.827172
22204	A_23_P201711	S100A6	NM_014624	ref|Homo sapiens S100 calcium binding protein A6 (S100A6), mRNA [NM_014624]	0.232884	-0.0443541	-0.0559144	-0.152747	-0.727931	0.145244	-0.40678	-0.952493	-0.520157	-0.0671717	-0.583995	0.0450739	-0.360549	-0.26983	0.069503	-0.221508	-0.918599	-0.577261	-0.371169	-0.374318	-0.664851	0.823968	0.444773	-0.156706	0.793923	1.34066	1.34394	0.953541	0.10638	0.205471	0.960981	1.80199	1.88662	0.994091	0.0123963	0.068277	0.9027	1.65368	1.70709	0.981408	0.0558748	0.150051	0.884423	1.52591	1.54161
22215	A_33_P3474175	SFTA1P	BU601128	gb|AGENCOURT_10018270 NIH_MGC_142 Homo sapiens cDNA clone IMAGE:6495000 5', mRNA sequence [BU601128]	2.05576	2.13718	1.91456	1.60866	0.81642	2.08896	0.588563	1.34911	1.26314	0.911152	1.55953	1.31122	1.56508	0.840614	1.35511	1.52509	1.46404	0.502986	0.823768	1.8413	0.895791	1.07051	1.19168	1.77889	0.0630796	0.677751	0.65934	0.00651966	0.013107	0.0517677	0.637586	1.03522	1.15999	0.775169	0.693646	0.766611	0.372269	0.953749	0.933283	0.256367	0.650365	0.675703	0.563144	1.08086	1.07566
22248	ERCC-00116_142	ERCC-00116_142	ERCC-00116_142		-0.420915	-0.532349	-0.748743	-0.287866	-0.400342	0.0703893	-0.426672	-0.270398	-0.13516	-0.52242	-0.111257	-0.0946367	-0.0497532	-0.645334	-0.0801704	-0.206451	-0.234465	-0.435584	-0.0584168	-0.152003	-0.70577	0.0524675	-0.219781	0.0473056	0.917371	1.36907	1.37231	0.991422	0.00974347	0.0209854	0.736916	1.1552	1.19257	0.90269	0.206055	0.220147	0.65275	1.10007	1.11347	0.786222	0.355964	0.258794	0.680713	1.15229	1.17571
22278	A_32_P21255	SLC30A4	NM_013309	ref|Homo sapiens solute carrier family 30 (zinc transporter), member 4 (SLC30A4), mRNA [NM_013309]	1.72855	1.85823	1.65064	1.96367	1.63368	2.65276	2.09757	1.82925	1.58637	1.41308	2.18833	1.37266	2.01311	2.12775	2.04714	1.17244	1.71757	1.72907	2.07089	1.77515	0.694575	2.39976	2.14316	2.38466	0.941646	1.42268	1.43697	0.994159	0.00246991	0.00517728	0.747578	1.15464	1.24321	0.912309	0.295328	0.388269	0.922029	1.54168	1.62183	0.985501	0.0229554	0.0687014	0.847264	1.35651	1.40291
22344	A_33_P3399318	GNG12	NM_018841	ref|Homo sapiens guanine nucleotide binding protein (G protein), gamma 12 (GNG12), mRNA [NM_018841]	3.8066	3.1723	3.49806	3.80809	2.89836	3.79424	3.28182	3.12711	3.26641	2.66909	3.47746	3.24619	3.79371	3.70089	3.24968	3.64668	2.70407	3.10136	3.07895	3.56858	1.29638	3.16833	2.75697	2.87851	0.0469603	0.63761	0.641195	0.00501912	0.00552218	0.0273501	0.21901	0.774154	0.816489	0.0637512	0.142753	0.226112	0.288162	0.809168	0.842836	0.138125	0.338901	0.425009	0.0565907	0.635401	0.634659
22347	A_33_P3415820	THBS1	NM_003246	ref|Homo sapiens thrombospondin 1 (THBS1), mRNA [NM_003246]	-0.975318	-0.325443	-0.350603	-0.98049	-0.557778	-0.420789	0.152003	-0.539159	0.0284004	-0.277672	-0.431369	-0.419224	-0.93393	-0.956523	-0.339205	-1.0895	-0.386868	-0.0970023	-0.844809	-0.650277	-0.373647	-0.820749	-1.17365	-1.33728	0.117874	0.721247	0.732159	0.0149814	0.0543506	0.133792	0.0385325	0.58085	0.605625	0.0060864	0.00349943	0.0222711	0.131123	0.693867	0.69999	0.0287501	0.0773134	0.152466	0.212782	0.786549	0.808967
22389	A_33_P3246505	ENST00000375322	ENST00000375322	ens|Mitogen-activated protein kinase kinase kinase 8 (EC 2.7.11.25)(COT proto-oncogene serine/threonine-protein kinase)(Cancer Osaka thyroid oncogene)(C-COT)(Tumor progression locus 2)(TPL-2) [Source:UniProtKB/Swiss-Prot;Acc:P41279] [ENST00000375322]	-3.39056	-3.787	-3.63256	-3.37525	-2.7824	-4.3304	-3.76102	-4.31396	-3.18637	-3.15934	-3.53589	-3.50071	-4.22277	-3.76345	-2.70233	-4.41674	-4.24971	-4.49547	-3.34721	-3.86363	-3.07802	-3.8745	-4.41707	-4.29954	0.0353786	0.641037	0.629938	0.00413944	0.00300027	0.0157346	0.285404	0.692676	0.827613	0.122542	0.267094	0.415888	0.385113	0.655142	0.858888	0.278172	0.373824	0.514299	0.184036	0.769105	0.774282
22409	A_23_P136671	UGT2B7	NM_001074	ref|Homo sapiens UDP glucuronosyltransferase 2 family, polypeptide B7 (UGT2B7), mRNA [NM_001074]	2.70075	2.80491	3.04794	3.1139	3.57596	3.15533	3.06188	3.22098	2.74531	2.95491	3.76075	3.4561	3.40165	2.77406	3.14427	3.35475	3.47341	3.55327	2.49383	3.19149	3.78985	2.60607	2.51313	2.74535	0.184086	0.81106	0.815937	0.0364513	0.0607704	0.0706329	0.0586275	0.640621	0.660433	0.00825061	0.00170795	0.00717466	0.0440417	0.613101	0.613543	0.00941098	0.00117473	0.0039356	0.0929606	0.651886	0.663027
22486	A_23_P87238	SAA4	NM_006512	ref|Homo sapiens serum amyloid A4, constitutive (SAA4), mRNA [NM_006512]	0.606567	0.408086	0.206766	0.476271	0.311944	0.473933	-0.0669412	0.546633	0.443607	0.3523	-0.275278	-0.15555	-0.16651	0.526067	0.472069	-0.337375	0.125179	-0.0322403	0.440574	0.183307	-0.0462937	-0.1053	-0.305045	0.253171	0.0889426	0.724365	0.716953	0.00976185	0.014008	0.0367217	0.164182	0.774497	0.773578	0.034176	0.0831788	0.142247	0.372745	0.896499	0.916266	0.25716	0.598354	0.652041	0.417025	0.907726	0.955646
22513	A_33_P3591810	EPS15L2	AF119858	gb|Homo sapiens PRO1866 mRNA, complete cds. [AF119858]	-0.98846	-1.16402	-0.592071	-1.38378	-0.642843	-1.17238	-1.29789	-1.07847	-0.158473	-0.682105	-0.675328	-0.441371	-0.753287	-0.760459	-0.295855	-1.14202	-0.617812	-0.499571	-0.267835	-0.660064	-0.372262	-1.3775	-1.19722	-1.31152	0.245183	0.817203	0.854072	0.0741683	0.179817	0.251209	0.28289	0.830722	0.871292	0.119783	0.179218	0.214247	0.107569	0.637654	0.663808	0.0216357	0.0275013	0.0727631	0.0520425	0.637448	0.648121
22537	A_23_P391443	PPM1H	NM_020700	ref|Homo sapiens protein phosphatase 1H (PP2C domain containing) (PPM1H), mRNA [NM_020700]	0.472936	-0.581802	0.146699	0.54862	-0.660512	-0.186596	-0.351819	-0.128324	-0.282554	-0.465774	0.0031261	-0.711072	0.581447	-0.745245	0.586775	-0.631807	-0.374876	-0.532146	0.581773	-0.56786	0.40201	-0.774707	-1.03133	0.0755509	0.0620455	0.613239	0.609686	0.00641264	0.0341634	0.141083	0.284821	0.883759	0.840336	0.121898	0.365592	0.469812	0.237573	0.728999	0.787635	0.0885173	0.291608	0.431104	0.324924	0.786872	0.911081
22590	ERCC-00096_179	ERCC-00096_179	ERCC-00096_179		-0.43995	-0.536465	-0.701372	-0.353636	-0.0907654	0.0999668	-0.33605	-0.408806	0.165778	-0.161751	-0.463947	-0.326981	0.0584168	-0.259167	0.0703893	-0.642637	-0.163499	-0.0480942	-0.563901	-0.213109	-0.938488	0.169925	-0.0473056	-0.164387	0.923346	1.40926	1.40442	0.992184	0.0041831	0.00932701	0.678963	1.11918	1.13073	0.836793	0.327634	0.337739	0.678424	1.15547	1.17717	0.822757	0.320139	0.374375	0.67126	1.11628	1.13077
22606	A_32_P47754	ENST00000431042	ENST00000431042	ens|Solute carrier family 2, facilitated glucose transporter member 14 (Glucose transporter type 14)(GLUT-14) [Source:UniProtKB/Swiss-Prot;Acc:Q8TDB8] [ENST00000431042]	0.0231603	-0.114091	0.0690629	0.276265	-0.208636	-0.345696	-0.943364	-0.956994	0.287221	0.162749	-1.21208	0.00559127	0.0966884	-0.351972	0.385437	-0.458755	-1.06074	-0.380135	0.334614	-0.0944839	-0.0453829	-0.0824622	0.141583	0.0471445	0.47485	0.977969	0.98769	0.445418	0.835596	0.808083	0.931788	1.52849	1.60399	0.990826	0.0099557	0.0417211	0.724167	1.22581	1.42785	0.877396	0.257608	0.385151	0.602018	1.07843	1.0844
22614	A_23_P5983	PLTP	NM_006227	ref|Homo sapiens phospholipid transfer protein (PLTP), transcript variant 1, mRNA [NM_006227]	2.14482	2.62797	2.14491	2.80823	1.53238	1.94505	2.21957	1.60923	2.89957	3.20866	1.70807	1.91374	2.57287	1.42694	2.91657	2.56982	1.07947	1.75979	2.42696	1.79392	2.10358	2.84825	2.77573	2.57345	0.777751	1.21053	1.25843	0.943866	0.138629	0.21499	0.985302	1.84541	1.91932	0.995975	0.000575298	0.00622695	0.674874	1.28208	1.6124	0.817954	0.241717	0.393673	0.923089	1.6122	1.7758
22616	A_23_P252106	RIPK2	NM_003821	ref|Homo sapiens receptor-interacting serine-threonine kinase 2 (RIPK2), mRNA [NM_003821]	-3.80029	-3.93612	-4.27987	-3.86971	-4.05641	-4.52663	-4.4272	-4.48198	-3.94675	-4.01017	-4.69584	-4.40003	-4.02239	-4.09813	-4.05973	-4.79115	-4.50507	-3.98113	-3.81454	-4.46736	-3.15778	-4.38086	-4.49968	-4.34017	0.081676	0.734512	0.725711	0.00873252	0.0112725	0.0216173	0.506812	0.969421	1.00623	0.517407	0.827494	0.809713	0.547206	1.01037	1.05591	0.598134	0.835727	0.846357	0.254825	0.846267	0.850508
22675	A_33_P3319967	ARG1	NM_000045	ref|Homo sapiens arginase, liver (ARG1), mRNA [NM_000045]	-1.12755	-0.939245	-1.90711	0.08573	0.379992	-0.263034	-0.367508	-0.826934	-0.880381	0.732897	-0.663502	-1.58496	-0.220729	-0.551985	-0.619277	-1.07448	-1.51884	-1.9254	0.730814	-1.95319	0.00928977	-1.39059	-1.62759	-0.759409	0.357815	0.748879	0.885779	0.210734	0.453334	0.612191	0.0262918	0.497393	0.521142	0.00502984	0.00523152	0.0423657	0.34657	0.878608	0.89179	0.215566	0.554025	0.634729	0.221381	0.691616	0.735387
22705	A_23_P72840	DPM3	NM_018973	ref|Homo sapiens dolichyl-phosphate mannosyltransferase polypeptide 3 (DPM3), transcript variant 1, mRNA [NM_018973]	-1.0142	-0.976152	-1.05127	-0.931429	-1.18948	-0.517722	-0.329877	-0.668897	-0.671674	-0.935525	-0.567628	-0.800252	-1.04561	-0.759981	-1.31895	-0.830572	-0.86714	-0.493041	-1.27147	-0.823928	-0.582686	-0.37948	-0.596645	-0.592615	0.922052	1.38827	1.37543	0.992024	0.00121308	0.000921569	0.597331	1.08953	1.09987	0.704265	0.474201	0.527702	0.861203	1.38494	1.38123	0.969224	0.0262498	0.0490422	0.822849	1.26919	1.25768
22801	A_23_P99442	FLT3	NM_004119	ref|Homo sapiens fms-related tyrosine kinase 3 (FLT3), mRNA [NM_004119]	-1.27469	-1.40068	-0.887792	-0.863937	-1.71802	-2.02414	-0.839674	-1.41684	-0.100264	-1.78193	-1.64445	-0.39616	-0.891014	-1.66471	-1.61624	-3.36119	-1.21269	-3.27836	-0.860595	-1.28951	-0.725968	-2.53788	-2.22035	-1.36079	0.0224629	0.549892	0.52172	0.00332334	0.00394682	0.0387697	0.136115	0.697767	0.701859	0.0241025	0.11856	0.254168	0.448833	0.907821	1.10769	0.397692	0.966273	0.976215	0.0269672	0.480733	0.494353
22813	A_23_P138881	ACTN3	NM_001104	ref|Homo sapiens actinin, alpha 3 (ACTN3), mRNA [NM_001104]	-1.25795	-1.12893	-1.10818	-1.7722	-1.89834	-1.62831	-1.57482	-1.68249	-1.06174	-1.07754	-1.71621	-1.27757	-1.29503	-1.67664	-1.40605	-1.33806	-1.75489	-1.83996	-1.13991	-1.25412	-0.702558	-1.19799	-1.10087	-1.11634	0.621342	1.11385	1.09716	0.757153	0.329618	0.380447	0.932671	1.46724	1.45393	0.990944	0.000748539	0.00141799	0.816833	1.27515	1.28368	0.949544	0.0463404	0.0527206	0.757744	1.20352	1.20886
22816	A_23_P131990	VSX1	NM_014588	ref|Homo sapiens visual system homeobox 1 (VSX1), transcript variant 1, mRNA [NM_014588]	2.21195	1.66381	1.39716	1.96039	0.821579	2.2326	2.30975	2.06232	0.781998	1.05858	1.71882	1.08369	1.20478	1.33548	1.25362	1.16713	1.06377	1.08373	0.848723	1.40454	-0.644198	2.66974	1.76801	2.68336	0.917588	1.50694	1.55614	0.991451	0.0464849	0.146104	0.839453	1.38382	1.38797	0.968242	0.178615	0.334459	0.984513	2.40944	2.46379	0.993896	0.00163046	0.0169853	0.986689	2.3305	2.38585
22913	A_23_P43415	HSD17B3	NM_000197	ref|Homo sapiens hydroxysteroid (17-beta) dehydrogenase 3 (HSD17B3), mRNA [NM_000197]	1.4818	0.729167	0.448205	0.765336	0.680211	0.948115	0.271044	0.66705	1.07769	0.752732	1.25011	0.493466	0.810029	-0.342105	0.840664	0.515008	0.282166	0.622719	0.768561	0.900103	-0.00430014	1.44915	0.727432	1.28975	0.761598	1.21202	1.29135	0.932683	0.254503	0.390537	0.892382	1.43972	1.4483	0.983978	0.0348422	0.0915506	0.916515	1.53994	1.57746	0.984421	0.034547	0.0887879	0.949148	1.72939	1.85742
22933	A_32_P217750	IL3RA	NM_002183	ref|Homo sapiens interleukin 3 receptor, alpha (low affinity) (IL3RA), mRNA [NM_002183]	-2.63717	-3.8447	-3.3489	-3.29365	-3.2688	-3.48377	-4.01535	-3.63356	-3.47992	-3.27079	-3.90576	-2.37063	-3.01373	-3.25376	-3.32605	-3.23074	-3.34621	-3.95539	-3.10471	-2.77142	-2.45031	-1.52788	-2.42599	-1.99383	0.995488	2.42815	2.56318	0.99766	0.000679386	0.0162178	0.997624	3.11504	3.1182	0.996707	8.37e-05	0.00239339	0.992637	2.57392	2.55999	0.994583	0.00050289	0.00729813	0.967455	1.85761	1.94189
22949	A_23_P202104	PPIF	NM_005729	ref|Homo sapiens peptidylprolyl isomerase F (PPIF), nuclear gene encoding mitochondrial protein, mRNA [NM_005729]	0.994459	1.09072	0.351384	0.644354	1.07079	1.13142	1.87721	1.84699	0.55525	1.0644	1.75046	0.42418	1.01659	1.85735	0.672936	2.16168	1.9879	2.07711	0.63014	1.22534	0.692987	0.847597	0.494838	0.620971	0.361646	0.90918	0.92293	0.21709	0.561857	0.618488	0.0361765	0.547355	0.57305	0.00586893	0.00434626	0.0296018	0.107333	0.472989	0.541575	0.0215727	0.0324954	0.11871	0.257935	0.679212	0.780509
22960	A_33_P3232173	PSPC1	ENST00000338910	ens|Paraspeckle component 1 (Paraspeckle protein 1) [Source:UniProtKB/Swiss-Prot;Acc:Q8WXF1] [ENST00000338910]	-0.0229004	-0.220101	-0.140008	0.0405541	-0.548972	0.033777	-0.208206	-0.373351	-0.228269	-0.382371	-0.539086	-0.493296	-0.207096	-0.614062	-0.24054	-0.246747	-0.236399	-0.474165	-0.533601	-0.030894	0.293307	0.181384	0.401232	0.139443	0.837158	1.25476	1.24552	0.972977	0.0229666	0.0199265	0.91753	1.41756	1.44556	0.988721	0.00909696	0.0244174	0.891169	1.40109	1.39219	0.978526	0.00391498	0.00404738	0.955403	1.59463	1.60868
23028	A_23_P166848	LTF	NM_002343	ref|Homo sapiens lactotransferrin (LTF), mRNA [NM_002343]	-1.47416	-1.22983	-2.15636	1.72389	1.5523	0.282623	0.409913	1.75061	-1.16218	1.84411	0.0846806	-1.70851	0.404219	-1.39	0.39425	-0.552473	-0.525313	2.35487	2.05298	-1.91618	1.41893	-1.72659	-1.95883	-0.512271	0.375877	0.3896	0.90207	0.241653	0.384364	0.594637	0.000784029	0.190062	0.190145	0.00333674	0.000204999	0.00939279	0.079874	0.468435	0.485428	0.01523	0.0206793	0.0984357	0.274059	0.62684	0.84142
23030	A_23_P109171	BFSP1	NM_001195	ref|Homo sapiens beaded filament structural protein 1, filensin (BFSP1), transcript variant 1, mRNA [NM_001195]	1.81518	2.55714	1.81317	2.09991	1.70093	1.84959	1.61226	1.91441	1.91553	1.57698	1.51937	2.27316	2.65573	1.48297	2.14657	1.43161	1.47969	1.94135	1.91847	2.22302	1.53457	2.1315	2.48863	2.34711	0.769702	1.1688	1.23221	0.938492	0.227556	0.31515	0.935678	1.46979	1.47724	0.991337	0.00209143	0.00560605	0.9149	1.52129	1.61932	0.984092	0.0230845	0.0656692	0.576796	1.08266	1.17229
23045	A_23_P359245	MET	NM_000245	ref|Homo sapiens met proto-oncogene (hepatocyte growth factor receptor) (MET), transcript variant 2, mRNA [NM_000245]	2.80927	3.22109	2.63374	3.10074	2.42626	3.42597	3.09552	3.17976	3.03342	3.02554	2.92427	2.3447	2.64028	2.52876	3.14048	2.35315	1.66888	3.04486	2.82417	2.49837	1.57135	3.24628	3.061	3.10515	0.699368	1.13283	1.15205	0.873192	0.254442	0.288655	0.524881	1.04508	1.05582	0.556486	0.650995	0.698318	0.854831	1.54552	1.79392	0.966867	0.0571472	0.155209	0.95019	1.54754	1.54584
23054	A_23_P148629	EIF1AY	NM_004681	ref|Homo sapiens eukaryotic translation initiation factor 1A, Y-linked (EIF1AY), mRNA [NM_004681]	0.585766	-0.850095	0.147089	-0.826177	-0.990971	0.282344	-0.498751	0.529329	0.514078	0.545949	-0.852975	-0.922483	-1.0597	-0.473162	-0.549849	-1.04211	-0.261224	0.616942	-1.16883	-0.863293	-0.770621	0.519001	0.375298	-0.615271	0.735139	1.21024	1.40707	0.910746	0.383518	0.554282	0.674916	1.16542	1.27673	0.8313	0.506118	0.629351	0.882672	1.68883	1.74852	0.976167	0.0662082	0.168371	0.956709	1.95801	2.03802
23077	A_23_P152838	CCL5	NM_002985	ref|Homo sapiens chemokine (C-C motif) ligand 5 (CCL5), mRNA [NM_002985]	1.03411	1.65823	1.03548	0.75625	0.704913	0.392403	0.26812	0.604913	0.486772	1.08897	-0.00669465	1.19758	0.874896	0.581829	1.25244	0.492801	-0.12836	-0.574415	1.17038	0.606072	0.329943	1.2617	1.29546	1.09784	0.66363	1.04255	1.10886	0.82589	0.637453	0.691515	0.96615	1.64502	1.65901	0.994547	0.000441756	0.00237589	0.847064	1.48638	1.70949	0.963794	0.0680813	0.16786	0.804649	1.24333	1.2801
23083	A_19_P00321921	lincRNA:chr4:108752833-108754183_F	lincRNA:chr4:108752833-108754183_F	lincRNA:chr4:108752833-108754183 forward strand	-3	-3.3384	-2.87714	-3.18784	-2.5082	-3.72318	-2.72657	-2.29046	-2.47402	-2.7487	-2.97869	-2.91156	-3.82909	-3.20512	-1.953	-2.50093	-2.36607	-2.83394	-2.59326	-3.26285	-1.81806	-2.8782	-3.57107	-3.44404	0.2687	0.885742	0.860245	0.0948479	0.325697	0.40179	0.159783	0.685427	0.702135	0.0323999	0.154046	0.2943	0.0252182	0.496149	0.4982	0.00721827	0.00247618	0.0190373	0.502659	1.00109	1.01345
23094	A_23_P380240	CEACAM8	NM_001816	ref|Homo sapiens carcinoembryonic antigen-related cell adhesion molecule 8 (CEACAM8), mRNA [NM_001816]	-3.31141	-2.44936	-3.49045	-1.59342	-1.3271	-2.21057	-1.84274	-1.76608	-3.19851	-0.834578	-1.98732	-3.65801	-1.69907	-2.8727	-2.5015	-2.99804	-2.95936	-1.56139	-1.06756	-4.28001	-0.866053	-3.36797	-3.72176	-2.65906	0.201906	0.626685	0.742491	0.0453292	0.198996	0.394906	0.00480342	0.371649	0.367676	0.00356384	0.000281218	0.00752557	0.219254	0.769115	0.771235	0.0742967	0.1785	0.28752	0.299466	0.631954	0.776027
23146	A_24_P133905	CCL23	NM_005064	ref|Homo sapiens chemokine (C-C motif) ligand 23 (CCL23), transcript variant CKbeta8-1, mRNA [NM_005064]	-4.06096	-3.95366	-4.04458	-3.66571	-4.82091	-3.77225	-4.07707	-3.8641	-4.66621	-4.70222	-4.14115	-4.53599	-4.31156	-4.25649	-4.67751	-3.91473	-4.13759	-4.70634	-4.43202	-3.98455	-4.22742	-3.68169	-3.03363	-3.88406	0.824576	1.35319	1.31671	0.968188	0.0761832	0.15864	0.857331	1.50974	1.51004	0.974587	0.0535407	0.150517	0.902691	1.65094	1.63682	0.981406	0.0364055	0.106557	0.964118	1.8368	1.78856
23156	A_33_P3377459	PAPD5	NM_001040284	ref|Homo sapiens PAP associated domain containing 5 (PAPD5), transcript variant 1, mRNA [NM_001040284]	1.70661	1.54287	1.8901	1.84487	1.33633	1.36213	1.56576	1.10022	1.37779	1.12193	1.19882	1.33671	1.58206	1.87537	1.84883	1.21241	1.16921	0.963671	1.23133	1.2383	1.7116	1.17941	0.848381	1.46632	0.0579884	0.675595	0.674619	0.00600767	0.00531814	0.0212612	0.324689	0.892618	0.895077	0.171466	0.354298	0.389163	0.317214	0.835983	0.878625	0.173916	0.35698	0.434844	0.148056	0.743141	0.751531
23169	A_19_P00807689	lincRNA:chr7:105564174-105564567_R	lincRNA:chr7:105564174-105564567_R	lincRNA:chr7:105564174-105564567 reverse strand	0.365143	0.909182	0.370335	0.447663	0.495054	0.439969	-0.121615	-0.207669	-0.157097	0.445803	0.72237	0.222051	0.467063	0.018787	1.20881	-0.309684	0.124974	-1.08044	0.78068	0.456898	0.777856	0.743913	1.5466	0.384457	0.751641	1.3514	1.31271	0.924976	0.172148	0.309552	0.932927	1.72894	1.66657	0.990978	0.0233586	0.0951191	0.796283	1.40216	1.5848	0.93753	0.235078	0.38699	0.88871	1.65685	1.61799
23254	A_24_P366859	USHBP1	NM_031941	ref|Homo sapiens Usher syndrome 1C binding protein 1 (USHBP1), mRNA [NM_031941]	-0.0659632	-0.145605	0.091249	-0.302563	-0.0933967	-0.219138	0.241405	0.373458	0.277985	0.404113	-0.35157	0.38143	0.100929	0.35726	0.0151598	-0.190477	0.104451	-0.0679573	-0.0959243	0.272318	0.228075	0.483679	0.336797	0.476753	0.940108	1.44665	1.4495	0.994012	0.00160387	0.00368738	0.816202	1.26435	1.28846	0.958087	0.0566606	0.0887393	0.88791	1.3683	1.3764	0.977645	0.00860788	0.010183	0.660249	1.10852	1.11154
23285	A_24_P385732	OSTalpha	NM_152672	ref|Homo sapiens organic solute transporter alpha (OSTalpha), mRNA [NM_152672]	0.993984	1.28407	0.661798	1.29245	1.07017	1.20776	1.71149	0.944657	1.70782	0.904787	1.16855	0.878079	1.20006	1.39941	1.07148	0.489938	1.14092	0.544869	1.15045	0.979069	1.05589	0.899472	0.373102	0.488526	0.0960961	0.719367	0.717081	0.0108771	0.0324755	0.0866943	0.0604695	0.633217	0.654022	0.00847931	0.0103708	0.0429136	0.21865	0.799051	0.796402	0.0738599	0.220161	0.295604	0.0767254	0.673747	0.670477
23311	A_23_P157875	FCN1	NM_002003	ref|Homo sapiens ficolin (collagen/fibrinogen domain containing) 1 (FCN1), mRNA [NM_002003]	-0.706092	-1.79264	-1.84133	-1.50761	0.950925	-0.202629	-0.486177	-0.748832	-0.553633	-0.471392	0.224291	-0.496186	-0.442909	-0.0366	-0.106581	-1.23019	-0.620473	-0.345554	0.141309	-1.04259	0.856938	-0.889357	-1.83309	-1.05256	0.657272	1.13343	1.24507	0.816428	0.500996	0.628015	0.0280325	0.422478	0.509324	0.00516937	0.010343	0.0744947	0.164521	0.649527	0.698916	0.0420773	0.115712	0.237137	0.0345097	0.53837	0.556403
23335	A_23_P99442	FLT3	NM_004119	ref|Homo sapiens fms-related tyrosine kinase 3 (FLT3), mRNA [NM_004119]	-1.01076	-1.52154	-0.925007	-0.838249	-1.59401	-2.22105	-1.00715	-1.40781	-0.142958	-1.76165	-1.64461	-0.53014	-0.669212	-1.89289	-1.71188	-3.4556	-1.38282	-3.11989	-1.04409	-1.37816	-0.773308	-2.30101	-2.13902	-1.43201	0.022064	0.552899	0.538001	0.00330061	0.00283799	0.0277385	0.213147	0.751631	0.771458	0.0598584	0.200288	0.332999	0.486995	1.02653	1.27115	0.475155	0.671229	0.761676	0.0591677	0.503311	0.533268
23362	A_24_P64100	SLC25A37	AF495725	gb|Homo sapiens FP15737 mRNA, complete cds. [AF495725]	-1.48138	-2.1004	-1.71203	-1.89737	-2.40179	-2.23157	-1.92192	-1.9519	-1.51582	-1.83079	-1.333	-2.25454	-1.30306	-1.40806	-2.16993	-2.09942	-1.37913	-2.19996	-1.92954	-1.93353	-1.38549	-2.30739	-2.55897	-2.56678	0.0371411	0.6186	0.630915	0.00426373	0.00182808	0.0107278	0.163501	0.779495	0.779375	0.033896	0.0486422	0.0713678	0.113361	0.643437	0.686614	0.0232303	0.0358937	0.0895107	0.0553544	0.545055	0.566681
23404	A_24_P943393	AHNAK	NM_001620	ref|Homo sapiens AHNAK nucleoprotein (AHNAK), transcript variant 1, mRNA [NM_001620]	1.57291	3.55516	4.72734	3.47786	2.22891	2.64484	0.656875	2.01445	3.26441	0.632728	1.02193	4.3007	4.32714	1.25958	4.2615	0.466542	3.55862	0.864495	4.49816	2.55975	5.04132	3.31641	4.75398	4.26761	0.745848	1.43125	1.77418	0.920192	0.180335	0.400875	0.99875	4.52571	4.68606	0.996768	0.000428417	0.0156482	0.802802	1.73774	4.0471	0.941562	0.14951	0.337248	0.670328	1.3327	2.48017
23415	A_23_P12343	GSTM3	NM_000849	ref|Homo sapiens glutathione S-transferase mu 3 (brain) (GSTM3), transcript variant 1, mRNA [NM_000849]	4.85503	4.78298	3.76909	4.5143	4.93383	4.5524	4.60605	4.41929	4.52872	4.13577	4.74225	4.99844	4.10069	4.12713	5.05737	3.92446	4.33412	3.60589	4.99502	3.99698	3.80793	3.8921	4.25881	3.78019	0.115989	0.684606	0.68818	0.0145798	0.0654707	0.173831	0.0535482	0.637803	0.642561	0.00764778	0.00312436	0.0143474	0.204264	0.695245	0.752838	0.0640169	0.159939	0.270554	0.214066	0.716707	0.780146
23433	A_19_P00813476	lincRNA:chr1:193223802-193237952_R	lincRNA:chr1:193223802-193237952_R	lincRNA:chr1:193223802-193237952 reverse strand	-0.376062	-0.349782	-0.663781	-0.593941	-0.935993	-0.679311	-0.563901	-0.0597063	-1.02246	-1.00541	-0.527678	-0.537657	-0.363811	-1.2007	-0.613421	-0.457901	-1.01749	-0.879318	-0.986377	-0.417613	-0.983929	-1.09398	-1.20681	-0.759482	0.0617517	0.698446	0.68923	0.00638253	0.00527066	0.0155453	0.132973	0.714989	0.748862	0.0231487	0.053316	0.118928	0.202474	0.795665	0.794772	0.0628672	0.153951	0.205007	0.223663	0.785035	0.800273
23453	A_23_P120883	HMOX1	NM_002133	ref|Homo sapiens heme oxygenase (decycling) 1 (HMOX1), mRNA [NM_002133]	3.07812	3.43464	3.12854	2.75903	2.68116	2.94346	2.05959	2.91809	2.72826	2.64789	2.99097	2.945	3.0987	3.2108	2.86687	2.39489	2.23483	2.90114	3.25114	2.6642	2.59235	3.17007	3.48115	3.37823	0.756282	1.17202	1.1846	0.928648	0.183843	0.236285	0.943355	1.57758	1.57266	0.992272	0.00896707	0.0420267	0.969401	1.77077	1.8413	0.99241	0.00291111	0.0160175	0.773279	1.19744	1.20233
23466	A_23_P11160	MAP7D3	ENST00000316077	ens|MAP7 domain-containing protein 3 [Source:UniProtKB/Swiss-Prot;Acc:Q8IWC1] [ENST00000316077]	0.331709	-0.0183318	0.0161197	0.152925	-0.410358	-0.026403	0.015348	-0.138764	-0.0072135	-0.157281	-0.365993	-0.300081	0.539272	0.228701	0.149226	-0.107714	0.0864641	-0.170764	-0.454566	-0.256775	0	-0.582806	-0.674013	-0.439963	0.0308193	0.620007	0.625501	0.00383286	0.00035323	0.00154822	0.109921	0.74146	0.736297	0.0170774	0.0122139	0.0202355	0.0652766	0.655602	0.653563	0.0125645	0.00191962	0.00412316	0.0579926	0.591052	0.61345
23478	A_23_P122724	VNN2	NM_004665	ref|Homo sapiens vanin 2 (VNN2), transcript variant 1, mRNA [NM_004665]	-1.09276	-0.298946	-0.141294	0.357134	-0.653862	-0.369741	-1.47031	-3.53121	-0.0913886	0.498515	0.736282	0.394605	0.823121	1.11038	0.273521	-0.411946	0.533615	0.243717	-0.340398	-0.717786	-0.111275	-1.63551	-1.30343	-0.922951	0.0144261	0.482114	0.503129	0.00289162	0.00567685	0.0536535	0.404543	0.900747	1.23365	0.303829	0.722473	0.809657	0.0067486	0.368098	0.378477	0.00551792	0.00110502	0.0152962	0.0012431	0.239269	0.242004
23491	A_23_P40174	MMP9	NM_004994	ref|Homo sapiens matrix metallopeptidase 9 (gelatinase B, 92kDa gelatinase, 92kDa type IV collagenase) (MMP9), mRNA [NM_004994]	-0.690317	-0.468418	-1.80112	-0.702149	-1.59515	-1.16952	-0.336604	-0.759748	-1.32809	-0.033497	-0.320102	-1.08447	0.030937	-0.171444	-0.53113	0.21582	0.095528	0.859157	-0.447886	-1.16582	0.687632	-1.2493	-1.19719	-1.20265	0.16854	0.767205	0.781717	0.0299188	0.288649	0.435742	0.314832	0.797786	0.864059	0.158153	0.361141	0.468091	0.0143932	0.441932	0.456267	0.006173	0.000713446	0.00790556	0.0972116	0.542271	0.588529
23493	A_33_P3334043	A_33_P3334043	A_33_P3334043	Unknown	-0.983125	-1.2732	-0.953373	-0.830698	-0.822214	-0.60007	-0.397146	-0.646364	-0.734857	-0.526399	-0.703435	-0.969741	-1.28011	-0.985692	-0.689433	-0.791187	-0.211055	-1.09919	-0.912052	-0.994333	-0.233327	-0.831053	-1.49905	-1.26692	0.289243	0.888387	0.876524	0.116148	0.320893	0.383429	0.0713744	0.676668	0.666733	0.00995064	0.00846164	0.0298443	0.0906672	0.645749	0.658596	0.0175009	0.0268798	0.0747631	0.369885	0.932816	0.917107
23535	A_33_P3226367	A_33_P3226367	A_33_P3226367	Unknown	-0.296982	-0.175572	-0.785407	-0.324392	-0.509673	-0.0633621	-0.262095	-0.41352	-0.252018	-0.721762	-0.28157	0.0106472	-0.0236513	-0.382945	-0.488888	-0.943168	-0.70302	-1.0059	-0.472488	-0.695147	-0.184276	-0.676594	-0.791682	-0.850759	0.123212	0.761401	0.752865	0.0161701	0.0387776	0.0697886	0.112086	0.722467	0.735197	0.0175829	0.00719973	0.0132798	0.420836	0.951734	0.961013	0.343158	0.714055	0.685712	0.0521423	0.637343	0.636809
23549	A_23_P75299	LHPP	NM_022126	ref|Homo sapiens phospholysine phosphohistidine inorganic pyrophosphate phosphatase (LHPP), mRNA [NM_022126]	1.92818	1.88533	1.77747	1.95414	1.30086	1.64198	1.89258	1.36318	1.76084	1.64712	1.31652	1.45978	1.83057	1.31723	1.94568	1.42183	1.20459	0.748351	1.75465	1.7346	1.62243	2.46676	2.41418	1.9036	0.853605	1.315	1.33732	0.978316	0.0358366	0.0625866	0.963363	1.63992	1.69967	0.994305	0.004328	0.0232053	0.95261	1.65226	1.74342	0.990394	0.0170879	0.0602319	0.960883	1.65918	1.71442
23563	A_23_P368278	FCHSD2	NM_014824	ref|Homo sapiens FCH and double SH3 domains 2 (FCHSD2), mRNA [NM_014824]	-1.28597	-1.26715	-1.90623	-1.40167	-1.7056	-1.179	-1.5239	-1.29205	-1.88498	-2.02786	-1.04418	-2.03554	-1.49441	-1.53853	-1.71253	-1.45429	-1.32807	-1.98483	-2.33896	-1.3095	-1.94036	-2.07805	-2.5523	-1.67194	0.0556859	0.653723	0.651562	0.00578807	0.0159706	0.0703521	0.0573314	0.63916	0.636887	0.00809294	0.010212	0.045147	0.101562	0.675005	0.670509	0.0200804	0.0384245	0.0964677	0.181287	0.764675	0.759475
23679	A_23_P70670	CD83	NM_004233	ref|Homo sapiens CD83 molecule (CD83), transcript variant 1, mRNA [NM_004233]	0.0645288	0.0199179	-0.691293	0.854885	1.09553	-1.71701	-0.325791	-1.04721	0.35627	-0.475846	-1.17774	-0.491476	-0.00346554	0.269694	0.515636	-2.08396	-0.135201	1.07096	0.0736501	-0.764349	0.411653	-0.81351	-1.1377	-0.67676	0.0177746	0.489961	0.535388	0.00306494	0.00750818	0.0616691	0.397423	0.590603	0.90769	0.290406	0.475867	0.623547	0.305965	0.64015	0.997983	0.159412	0.606448	0.717334	0.0381665	0.565818	0.583256
23708	A_24_P306443	LOC100132288	NM_001033515	ref|Homo sapiens hypothetical protein LOC100132288 (LOC100132288), mRNA [NM_001033515]	0.296424	0.38461	0.189195	-0.370697	0.0894555	0.39428	-0.255206	0.119451	0.426931	0.21427	1.30879	0.342481	0.546936	1.1681	0.639823	-0.213851	-0.170841	0.358921	1.0145	-0.091752	0.794761	-0.11269	-0.0579613	0.0731123	0.264559	0.880706	0.871244	0.0909277	0.417181	0.479954	0.355268	0.910325	0.921145	0.21716	0.494355	0.499114	0.473498	0.887802	0.969309	0.447494	0.653105	0.699254	0.0518383	0.590318	0.627612
23719	A_23_P200222	LRP8	NM_033300	ref|Homo sapiens low density lipoprotein receptor-related protein 8, apolipoprotein e receptor (LRP8), transcript variant 2, mRNA [NM_033300]	2.53157	2.43836	1.88524	2.46945	1.98763	2.54908	1.85485	2.39499	2.35143	2.1693	1.99443	2.12537	2.29375	2.26658	2.35003	2.01002	1.92897	1.84061	1.97546	2.31134	2.75983	3.0174	2.52435	3.27959	0.926031	1.53732	1.52494	0.992506	0.0151606	0.063487	0.966656	1.68035	1.71873	0.99459	0.0073998	0.0393756	0.969129	1.82163	1.85424	0.992381	0.00609169	0.0300901	0.939303	1.67358	1.67181
23724	A_33_P3400147	TLE6	NM_001143986	ref|Homo sapiens transducin-like enhancer of split 6 (E(sp1) homolog, Drosophila) (TLE6), transcript variant 1, mRNA [NM_001143986]	-0.596103	-0.37268	-0.478049	-0.434096	-0.445115	-0.840664	0.0883267	0.0487154	0.0997442	0.257158	0.0114273	-0.293264	-0.0956523	0.70005	-0.552274	0.514999	-0.0948314	-0.501096	-0.0832831	-0.246682	0.314654	0.0874627	-0.00644062	-0.118569	0.917766	1.37352	1.37339	0.991475	0.00185555	0.00169416	0.686093	1.1716	1.20387	0.846182	0.256609	0.349102	0.54031	0.977629	1.06176	0.584305	0.910084	0.925067	0.485716	0.882327	0.971267
23735	A_33_P3377199	PRDX1	NM_002574	ref|Homo sapiens peroxiredoxin 1 (PRDX1), transcript variant 1, mRNA [NM_002574]	2.88832	2.6047	2.40667	2.48106	1.91065	2.5513	2.05444	2.23314	2.65748	2.60178	1.85432	2.53063	2.93977	2.37717	2.602	2.28573	2.02583	1.74344	2.7653	2.15741	2.12523	3.02972	3.30148	2.75074	0.887832	1.35435	1.35992	0.986624	0.0282421	0.0643787	0.976765	1.78649	1.81202	0.995386	0.00118108	0.01046	0.951188	1.64827	1.67204	0.990203	0.00934546	0.0348908	0.847019	1.32768	1.35731
23811	A_32_P113114	ZNF561	NM_152289	ref|Homo sapiens zinc finger protein 561 (ZNF561), mRNA [NM_152289]	-2.22264	-2.30983	-2.20626	-2.58991	-2.06837	-2.11163	-1.7545	-1.14414	-1.76666	-2.01369	-1.48543	-1.89338	-2.30882	-1.34601	-1.87411	-1.48041	-1.11606	-1.39291	-2.09902	-2.11331	-1.24051	-2.50492	-2.05714	-2.3974	0.480659	1.01207	1.00129	0.458523	0.939073	0.939358	0.0995717	0.663328	0.711671	0.0148296	0.0410015	0.113559	0.0360069	0.554924	0.566504	0.00841232	0.00677226	0.0320885	0.155594	0.701397	0.737005
23817	A_23_P76538	TESC	NM_017899	ref|Homo sapiens tescalcin (TESC), mRNA [NM_017899]	-0.34956	-0.148166	0.170077	0.172506	-0.116138	-0.538644	-0.805232	-0.72052	-0.238605	-0.465193	-0.452729	-0.26331	0.0194438	-0.303006	-0.312863	0.488284	0.160132	2.06574	-0.47476	-0.509411	0.307684	0.137257	0.210831	0.0489802	0.673657	1.11413	1.12186	0.840172	0.303306	0.324026	0.960723	1.57297	1.65846	0.994067	0.00293858	0.0147786	0.501969	0.989923	1.02945	0.505978	0.928284	0.935263	0.815626	1.23874	1.2587
23829	A_33_P3237674	ENST00000458619	ENST00000458619	ens|T-cell receptor alpha chain C region [Source:UniProtKB/Swiss-Prot;Acc:P01848] [ENST00000458619]	1.10565	1.41217	1.13676	0.57586	0.675793	0.0542072	0.363618	1.33257	0.495495	0.889702	0.86994	0.538149	0.628349	1.33823	1.21642	0.651832	1.23901	-0.685845	1.29514	0.819427	1.11526	0.593316	0.406169	0.286849	0.0462021	0.635691	0.639094	0.00495681	0.00742116	0.035367	0.411659	0.839186	0.932799	0.317515	0.527099	0.615097	0.080246	0.648074	0.652155	0.0153038	0.0167205	0.0456424	0.201902	0.733553	0.785147
23833	A_23_P351535	ELP2P	NR_024120	ref|Homo sapiens endozepine-like peptide 2 pseudogene (ELP2P), non-coding RNA [NR_024120]	1.88087	1.80507	1.78973	2.13362	2.33494	2.63735	2.53529	2.37867	1.54905	1.82807	2.61152	2.20124	1.89755	2.23474	1.84067	2.14891	2.05613	2.17358	1.68888	1.55938	1.03071	2.19767	1.5299	1.85045	0.44511	0.983477	0.978545	0.379557	0.811109	0.827154	0.0620494	0.663602	0.658259	0.0086799	0.0050235	0.0197648	0.345773	0.910129	0.903584	0.214365	0.473772	0.505441	0.264718	0.850348	0.841903
23924	A_33_P3272260	SIRPB2	NM_001122962	ref|Homo sapiens signal-regulatory protein beta 2 (SIRPB2), transcript variant 1, mRNA [NM_001122962]	-2.03626	-2.22404	-1.8017	-2.21698	-1.50871	-1.84039	-2.19878	-1.82477	-2.05063	-2.77444	-1.63546	-2.23454	-1.54262	-2.47592	-2.01952	-1.91182	-1.81373	-1.99847	-1.93601	-2.04316	-0.773724	-2.64596	-2.23837	-2.414	0.139621	0.777035	0.783911	0.020343	0.0390575	0.0643885	0.0674701	0.659518	0.665116	0.00940007	0.00796732	0.028724	0.0966899	0.701921	0.70255	0.0188895	0.00928909	0.0172785	0.25843	0.76047	0.818421
23934	A_23_P121011	CSRNP1	NM_033027	ref|Homo sapiens cysteine-serine-rich nuclear protein 1 (CSRNP1), mRNA [NM_033027]	-2.28503	-2.76151	-1.86934	-0.982816	-0.879125	-2.6573	-1.91393	-1.93016	-1.51631	-2.259	-2.56197	-2.24044	-2.02824	-2.0457	-1.55172	-2.81461	-1.65891	-2.37356	-1.36287	-2.49434	-1.76527	-2.40823	-3.01512	-2.44265	0.119964	0.584075	0.680118	0.0154376	0.0789419	0.232025	0.0627025	0.537709	0.6108	0.00876401	0.0445041	0.15418	0.174654	0.620097	0.688894	0.0469906	0.119395	0.244103	0.120291	0.709646	0.717211
23986	A_24_P658413	MUC12	NM_001164462	ref|Homo sapiens mucin 12, cell surface associated (MUC12), mRNA [NM_001164462]	-0.0718928	-0.0788553	-0.576348	-0.129593	-0.20114	0	-0.21201	-0.262015	-0.450394	-0.406624	-0.456177	-0.169925	-0.258217	-0.159199	-0.214319	-0.639328	-0.510444	-0.212994	-0.828163	-0.708072	-0.5079	-0.482278	-0.908577	-0.586942	0.0808383	0.732831	0.724993	0.00862022	0.0233957	0.0556873	0.103244	0.715539	0.724402	0.0155962	0.00556323	0.0119497	0.31027	0.867785	0.885216	0.164867	0.302092	0.318443	0.115257	0.730504	0.732821
23990	A_23_P78458	ZNF350	NM_021632	ref|Homo sapiens zinc finger protein 350 (ZNF350), mRNA [NM_021632]	-2.97693	-2.78649	-2.77214	-3.10148	-2.98554	-2.63493	-2.48838	-2.1704	-2.52623	-2.89134	-1.82892	-2.57772	-2.4795	-1.88251	-3.16174	-1.87844	-1.63707	-1.9731	-2.83843	-2.28553	-1.63689	-2.72508	-2.23732	-2.37886	0.91853	1.38502	1.40057	0.991575	0.012478	0.0295666	0.618889	1.07732	1.09224	0.743487	0.574926	0.622303	0.322914	0.787803	0.910631	0.181576	0.58192	0.677817	0.4182	0.898966	0.948581
24036	A_23_P112452	GGTA1	NR_003191	ref|Homo sapiens glycoprotein, alpha-galactosyltransferase 1 (GGTA1), non-coding RNA [NR_003191]	0.695994	0.481826	0.367857	0.638986	1.38516	0.928741	1.05902	0.878846	0.688984	1.96683	1.56748	0.545082	0.877198	1.60614	1.25242	0.813959	0.941238	0.895376	0.758562	0.772876	0.368867	0.403694	0.226698	0.726981	0.368099	0.943176	0.933482	0.228045	0.559712	0.562323	0.0644154	0.655478	0.661251	0.00898806	0.00518451	0.0203025	0.102236	0.684455	0.689778	0.02025	0.0207844	0.0484795	0.13088	0.654265	0.706461
[truncated: 1,174 more rows]
[truncated: 8 more columns]
