# Supplementary material for: Circulating Human Eosinophils Share a Similar Transcriptional Profile in Asthma and Other Hypereosinophilic Disorders
Source: PLoS One. 2015 Nov 2;10(11):e0141740. doi: 10.1371/journal.pone.0141740 (PMC4629890; doi:10.1371/journal.pone.0141740)
Supplement: S2 Table — (XLSX) [file pone.0141740.s006.xlsx]

## Sheet: Sheet1
Elements only in "Asthma":
DEFB105B
BCKDHA
ENST00000367534
GSTT1
LIPA
CCDC146
CD83
ATP8B3
PNMA6A
CCL2
PNMA5
HLA-DQB2
ENST00000399670
Common elements in "Asthma" and "Asp":
ACOT4
DEFA4
LRRN1
DEFA3
Common elements in "Asthma", "Asp" and "Derm":
IL3RA
TMEM176B
S100A10
ENST00000449914
EGR2
FCAR
TLR1
Common elements in "Asthma" and "Derm":
CCS
HLA-DRB4
ENST00000366784
CCL3
Elements only in "Asp":
HBG1
HBB
IER3
A_33_P3354965
LOC644189
CRIP1
MAP3K6
S1PR1
SAG
RHBDF2
HBD
LCN2
CEACAM8
RETN
AJAP1
MPO
TCN1
ABCA13
ARG1
PHF17
MS4A3
CEACAM6
FCN1
Common elements in "Asp" and "Derm":
CA8
ADAM15
TUBB6
TMEM176A
CFP
CAPN2
ICAM4
LGALS1
LOC729983
ABP1
AIFM3
LOC100288578
CST7
GGT5
A_24_P691826
C9orf140
UBE2QL1
ENST00000395936
ROPN1L
APOO
CKAP4
CD24
FFAR3
MGST3
UPP1
LTF
THBS1
CHST2
TUBGCP4
GADD45B
BTG2
RCOR3
CD69
SLC20A1
NOV
KCNJ2
RASGRP1
AHI1
Common elements in "Asthma", "Asp", "Derm" and "Par":
VSIG10
CREB3L3
IL2RA
IL10RA
PMP22
HRK
CHRM4
NKX3-1
PTGS2
EGR1
Common elements in "Asthma", "Derm" and "Par":
ISG20
VNN2
NR4A3
CD33
AQP9
HAS1
IL8
HLA-DQB1
Common elements in "Asthma" and "Par":
KRT23
Common elements in "Asthma", "Asp" and "Par":
Elements only in "Derm":
AKR1C4
KLF9
PIK3IP1
SMAD1
LOC389634
TMEM38A
FADS2
PLIN2
FRMD4B
FLNB
STARD4
MT1F
DHCR24
A_33_P3241043
HMBS
SRXN1
XBP1
LYAR
CH25H
MNX1
ROGDI
MAB21L2
TOB1
PER1
WNT11
HMOX1
AKR1C1
PLK3
ADRA2A
KLF8
CHMP4B
C3orf14
C18orf45
PRELID2
SGK1
ERAP2
ENST00000400702
FNBP1L
CCL3L3
TNNT3
KIF23
CCL4L1
IFIT2
ANK3
RGPD1
PTX3
LOC100128567
OAZ2
A_33_P3371650
SLC47A1
MMP9
PTER
SCLT1
GCC2
TMEM170B
ENST00000357025
STBD1
S100A12
DENND5B
FCER1A
BBS12
Common elements in "Asp", "Derm" and "Par":
LOC732272
STAC
AHNAK
SOCS2
S100A4
TUBBP5
AGPAT9
LOC283454
VIM
KDM5D
SULF2
BLM
AKR1C3
SOCS1
LPL
Common elements in "Asp" and "Par":
FOLR3
EGR3
TMEM150C
Common elements in "Derm" and "Par":
KIAA0125
IL18RAP
RNASE3
ENST00000426581
SNORD3B-1
VSX1
RNASE2
PRKCA
PZP
PRSS36
XIST
IGSF6
CLEC4C
KIAA1024
LOC285286
MTMR15
UGT2A3
IL1B
HLA-DRB5
WDFY4
Elements only in "Par":
UTS2
hg18:lincRNA:chr2:239460050-239536125_F
TWIST2
LOC100130520
ADRB1
FAM123A
DMD
ENST00000410072
GPX6
ASXL3
KRTAP19-2
RBMY1B
TFPI
RPH3A
hCG_1659830
PDK4
EIF1AY
PRB2
ENST00000381466
ENST00000374057
TLR2
FPR2
STAT6
GPAT2
LY96
ENST00000345083
C6orf201
GIMAP4
FLT3
CYP2J2
